# Supplementary material for: Elucidation of the genetic determination of clutch traits in Chinese local chickens of the Laiwu Black breed
Source: BMC Genomics. 2023 Nov 16;24:686. doi: 10.1186/s12864-023-09798-0 (PMC10652520; doi:10.1186/s12864-023-09798-0)
Supplement: Supplementary file 2 — Additional file 2: Table S1. The clean data details of resequencing samples. Table S2. Mapping details of resequencing samples. Table S3. Distribution of SNPs after LD pruned. Table S4. Estimates of genetic correlations between clutch traits g using the relationship matrix that blends genomic information. Table S5. GWAS significant SNPs. Table S6. Annotations of GWAS significant SNPs. Table S7. The relationship between SNP genotypes with phenotypes. Table S8. The results of KEGG analysis. Table S9. The results of GO analysis. [file 12864_2023_9798_MOESM2_ESM.xlsx]

## Sheet: Table S1
Table S1 The clean data details of resequencing samples.
Sample_name	Read_num_clean	Base_num_clean	Read_length	Depth	Q20(%)	GC_rate(%)
L1	62500764	9375114600	150	8.8	97.30;96.64	42.09
L10	49290212	7393531800	150	6.94	97.15;96.19	42.2
L100	51890790	7783618500	150	7.31	97.93;97.39	41.95
L101	57280078	8592011700	150	8.06	97.85;97.83	41.99
L102	53694892	8054233800	150	7.56	97.85;97.76	42.17
L103	50775574	7616336100	150	7.15	97.80;97.76	42.16
L104	49317244	7397586600	150	6.94	97.88;97.74	42.1
L105	52635752	7895362800	150	7.41	97.87;97.59	42.15
L106	45252082	6787812300	150	6.37	97.55;97.45	41.92
L107	44058406	6608760900	150	6.2	97.83;97.58	41.85
L108	55523812	8328571800	150	7.82	97.85;97.60	42.13
L109	55884772	8382715800	150	7.87	97.95;97.87	41.95
L11	41600252	6240037800	150	5.86	97.01;95.81	41.93
L110	48983696	7347554400	150	6.9	97.79;97.60	42.49
L111	49551136	7432670400	150	6.98	97.80;97.62	42.09
L112	57564774	8634716100	150	8.11	97.95;97.88	42.1
L113	50502980	7575447000	150	7.11	97.78;97.68	42.25
L114	51052350	7657852500	150	7.19	97.84;97.72	41.96
L115	50534400	7580160000	150	7.12	97.68;97.72	42.1
L116	53010268	7951540200	150	7.46	97.84;97.60	42.15
L117	46685252	7002787800	150	6.57	97.84;97.61	42.18
L118	45413430	6812014500	150	6.39	97.99;97.79	42.74
L119	52237646	7835646900	150	7.36	97.83;97.96	41.96
L12	48114082	7217112300	150	6.77	97.12;95.72	42.16
L120	38890124	5833518600	150	5.48	97.90;97.77	42.01
L121	52119018	7817852700	150	7.34	97.86;97.70	42.09
L122	47856844	7178526600	150	6.74	97.87;97.74	42.09
L123	55889564	8383434600	150	7.87	97.95;97.73	42.07
L124	63613340	9542001000	150	8.96	97.98;97.78	42.16
L125	54484720	8172708000	150	7.67	97.83;97.73	42.24
L126	54396156	8159423400	150	7.66	97.91;97.78	42.24
L127	51468716	7720307400	150	7.25	97.96;97.67	42.22
L128	50486974	7573046100	150	7.11	97.93;97.73	42
L129	50836630	7625494500	150	7.16	97.92;97.81	41.59
L13	46811974	7021796100	150	6.59	96.84;95.90	41.73
L130	49587136	7438070400	150	6.98	97.92;97.69	42.07
L131	55059400	8258910000	150	7.75	97.98;97.66	42.1
L132	53461532	8019229800	150	7.53	97.95;97.71	42.13
L133	54147256	8122088400	150	7.62	97.97;97.88	42.3
L134	52364696	7854704400	150	7.37	97.93;97.83	42.27
L135	51511904	7726785600	150	7.25	97.95;96.90	42.25
L136	47500234	7125035100	150	6.69	97.97;96.93	41.81
L137	52886472	7932970800	150	7.45	98.01;97.08	42.18
L138	46872808	7030921200	150	6.6	98.01;97.13	42.18
L139	57529080	8629362000	150	8.1	98.12;97.59	42.23
L14	47961422	7194213300	150	6.75	97.07;95.86	41.59
L140	47350420	7102563000	150	6.67	97.84;97.18	42.62
L141	53214498	7982174700	150	7.49	97.95;97.03	42.22
L142	54720938	8208140700	150	7.7	97.81;97.20	41.94
L143	48626282	7293942300	150	6.85	97.51;97.00	42.17
L144	53112576	7966886400	150	7.48	97.95;96.95	42.07
L145	51158010	7673701500	150	7.2	97.96;97.26	41.78
L146	54446390	8166958500	150	7.67	98.02;97.45	42.29
L147	57915598	8687339700	150	8.15	98.12;97.39	42.17
L148	52848364	7927254600	150	7.44	97.96;97.32	42.11
L149	49996842	7499526300	150	7.04	97.95;97.06	41.91
L15	51157808	7673671200	150	7.2	97.12;95.85	42.02
L150	46603984	6990597600	150	6.56	98.09;97.39	42.28
L151	50689758	7603463700	150	7.14	97.98;97.25	41.72
L152	48132080	7219812000	150	6.78	97.33;97.02	42.13
L153	46762642	7014396300	150	6.58	97.50;96.94	41.92
L154	40764844	6114726600	150	5.74	97.55;96.98	42.24
L155	30583774	4587566100	150	4.31	97.62;96.45	42.3
L156	32984702	4947705300	150	4.64	97.28;96.87	42.15
L157	32947832	4942174800	150	4.64	97.50;96.99	42.03
L158	43154790	6473218500	150	6.08	97.39;96.75	41.74
L159	47287040	7093056000	150	6.66	97.46;96.91	42.12
L16	50007756	7501163400	150	7.04	97.24;96.17	41.95
L160	45540650	6831097500	150	6.41	97.43;96.77	41.92
L161	42514318	6377147700	150	5.99	97.43;96.63	42.16
L162	46665680	6999852000	150	6.57	97.57;97.01	42.27
L163	43005894	6450884100	150	6.06	97.36;96.87	42.07
L164	47663052	7149457800	150	6.71	97.51;97.31	42.16
L165	43602620	6540393000	150	6.14	97.54;97.02	41.73
L166	37410200	5611530000	150	5.27	97.19;95.54	41.94
L167	35283436	5292515400	150	4.97	97.00;95.37	41.68
L168	47430532	7114579800	150	6.68	97.19;96.25	41.97
L169	48830342	7324551300	150	6.88	97.31;96.56	42.31
L17	49233492	7385023800	150	6.93	97.35;95.95	41.8
L170	45197822	6779673300	150	6.36	97.17;96.36	42.18
L171	39216296	5882444400	150	5.52	97.12;96.42	41.83
L172	45100088	6765013200	150	6.35	97.34;96.57	42.23
L173	44530976	6679646400	150	6.27	97.21;96.36	42.3
L174	40833652	6125047800	150	5.75	97.13;96.66	41.89
L175	45258024	6788703600	150	6.37	97.26;96.46	42.08
L176	54949790	8242468500	150	7.74	97.91;96.85	41.81
L177	59186548	8877982200	150	8.33	97.79;97.04	41.67
L178	59811138	8971670700	150	8.42	98.02;97.05	41.56
L179	62096866	9314529900	150	8.74	97.97;96.96	41.69
L18	49692074	7453811100	150	7	97.45;96.07	41.84
L180	64403340	9660501000	150	9.07	98.09;97.25	41.69
L181	59482260	8922339000	150	8.38	98.02;97.07	41.54
L182	37311754	5596763100	150	5.25	97.82;96.79	41.7
L183	52872368	7930855200	150	7.44	98.01;97.25	41.91
L184	60815872	9122380800	150	8.56	98.19;97.78	41.67
L185	54329592	8149438800	150	7.65	98.02;97.13	41.97
L186	65911292	9886693800	150	9.28	98.03;97.51	41.79
L187	59454964	8918244600	150	8.37	97.95;97.28	41.85
L188	59360402	8904060300	150	8.36	98.07;97.61	41.55
L189	53778262	8066739300	150	7.57	98.06;97.36	41.8
L19	52790704	7918605600	150	7.43	97.47;96.13	41.86
L190	53352892	8002933800	150	7.51	98.05;97.32	41.83
L191	55821518	8373227700	150	7.86	98.14;97.47	41.75
L192	53672996	8050949400	150	7.56	97.93;97.20	41.91
L193	36702280	5505342000	150	5.17	97.98;97.21	41.87
L194	52524238	7878635700	150	7.4	97.97;97.45	42.05
L195	57362758	8604413700	150	8.08	97.96;97.27	41.77
L196	34228232	5134234800	150	4.82	97.92;97.38	41.95
L197	59523700	8928555000	150	8.38	98.07;97.32	41.9
L198	57246468	8586970200	150	8.06	98.09;97.51	41.86
L199	49437390	7415608500	150	6.96	97.99;97.14	41.8
L2	60603152	9090472800	150	8.53	97.30;96.72	42.15
L20	49009186	7351377900	150	6.9	97.38;96.32	41.81
L200	55730800	8359620000	150	7.85	98.23;97.83	41.55
L201	52081646	7812246900	150	7.33	98.07;97.22	41.76
L202	51266292	7689943800	150	7.22	98.01;97.31	41.85
L203	52055956	7808393400	150	7.33	98.02;97.34	41.84
L204	48050270	7207540500	150	6.77	97.97;97.12	41.79
L205	52604220	7890633000	150	7.41	97.98;97.25	41.88
L206	51402414	7710362100	150	7.24	98.01;97.42	41.81
L207	53530104	8029515600	150	7.54	98.16;97.85	41.75
L208	48654586	7298187900	150	6.85	97.99;97.65	41.64
L209	56208300	8431245000	150	7.91	98.08;97.34	41.77
L21	54231732	8134759800	150	7.64	97.49;96.44	41.7
L210	57461336	8619200400	150	8.09	98.12;97.67	41.9
L211	51223778	7683566700	150	7.21	98.01;97.46	41.96
L212	62083968	9312595200	150	8.74	98.15;97.81	41.65
L213	45326502	6798975300	150	6.38	97.99;97.34	41.62
L214	47351972	7102795800	150	6.67	98.21;97.66	41.7
L215	57168790	8575318500	150	8.05	98.16;97.65	41.68
L216	55722316	8358347400	150	7.85	97.78;97.05	41.93
L217	46601952	6990292800	150	6.56	97.68;96.92	42
L218	52436190	7865428500	150	7.38	97.70;96.87	41.75
L219	53341714	8001257100	150	7.51	97.74;97.17	41.93
L22	47577410	7136611500	150	6.7	97.32;96.21	42.01
L220	50818952	7622842800	150	7.16	97.78;97.05	41.86
L221	53100752	7965112800	150	7.48	97.72;96.81	41.78
L222	53106760	7966014000	150	7.48	97.61;97.06	41.67
L224	55411168	8311675200	150	7.8	97.80;96.99	41.85
L225	56613588	8492038200	150	7.97	97.78;97.01	41.86
L226	56120786	8418117900	150	7.9	97.85;97.22	41.9
L227	49474410	7421161500	150	6.97	97.66;96.83	41.95
L228	53346910	8002036500	150	7.51	97.73;96.94	41.97
L229	44608362	6691254300	150	6.28	97.81;97.18	41.87
L23	54380264	8157039600	150	7.66	97.43;96.11	41.57
L230	50083660	7512549000	150	7.05	97.79;97.17	42.02
L231	56615800	8492370000	150	7.97	97.81;97.32	41.39
L232	55381552	8307232800	150	7.8	97.64;97.21	41.87
L233	56482872	8472430800	150	7.95	97.78;97.04	42.01
L234	48112502	7216875300	150	6.77	97.28;96.50	41.96
L235	45711604	6856740600	150	6.44	97.28;96.36	42.12
L236	54843956	8226593400	150	7.72	97.21;96.85	42.14
L237	37861402	5679210300	150	5.33	97.25;96.62	42.08
L238	51415908	7712386200	150	7.24	97.25;96.56	42.08
L239	50452344	7567851600	150	7.1	97.30;96.69	41.98
L24	51427094	7714064100	150	7.24	97.50;96.22	41.69
L240	52297128	7844569200	150	7.36	97.38;96.70	41.89
L241	46892720	7033908000	150	6.6	97.31;96.26	42.24
L242	51131304	7669695600	150	7.2	97.28;96.38	42.05
L243	54104426	8115663900	150	7.62	97.26;96.64	42.1
L244	52893448	7934017200	150	7.45	97.27;96.57	42.07
L245	58258362	8738754300	150	8.2	97.42;96.79	42.03
L246	52691222	7903683300	150	7.42	97.31;96.56	42.06
L247	49005360	7350804000	150	6.9	97.35;96.55	41.61
L248	54641782	8196267300	150	7.69	97.32;96.67	41.94
L249	49415452	7412317800	150	6.96	97.39;96.28	42.18
L25	51488984	7723347600	150	7.25	97.58;96.43	41.9
L250	53379314	8006897100	150	7.52	97.39;96.56	42.04
L251	49470848	7420627200	150	6.97	97.69;95.76	42.07
L252	45766346	6864951900	150	6.44	97.63;95.42	42.3
L253	45378450	6806767500	150	6.39	97.60;95.36	41.86
L254	47969296	7195394400	150	6.75	97.70;95.51	42.36
L255	54570890	8185633500	150	7.68	97.75;95.93	41.88
L256	52193020	7828953000	150	7.35	97.74;95.70	42.07
L257	48715536	7307330400	150	6.86	97.62;95.71	41.98
L258	41900852	6285127800	150	5.9	97.48;95.64	42.08
L259	52565750	7884862500	150	7.4	97.65;95.49	41.88
L26	51361394	7704209100	150	7.23	97.30;96.55	41.26
L260	49513114	7426967100	150	6.97	97.49;95.34	41.84
L261	51340552	7701082800	150	7.23	97.32;95.75	42.32
L262	47496616	7124492400	150	6.69	97.64;95.26	41.51
L263	47183536	7077530400	150	6.64	97.62;95.55	42.12
L264	52186946	7828041900	150	7.35	97.66;95.91	42.15
L265	46646014	6996902100	150	6.57	97.65;95.29	41.99
L266	47353740	7103061000	150	6.67	97.61;95.49	41.81
L267	56817132	8522569800	150	8	97.69;95.70	42.01
L268	50147732	7522159800	150	7.06	97.09;96.74	42.12
L269	51144944	7671741600	150	7.2	97.13;96.62	42.09
L27	43762764	6564414600	150	6.16	95.67;95.08	41.92
L270	44579524	6686928600	150	6.28	97.71;96.29	41.85
L271	47806570	7170985500	150	6.73	97.68;97.01	41.8
L272	52388176	7858226400	150	7.38	97.80;96.63	41.67
L273	48018410	7202761500	150	6.76	97.82;96.52	41.91
L274	47161404	7074210600	150	6.64	97.77;96.33	41.89
L275	54012628	8101894200	150	7.6	97.92;97.02	42.21
L276	41610794	6241619100	150	5.86	97.65;96.47	41.83
L277	48883726	7332558900	150	6.88	97.78;96.64	42.04
L278	51650120	7747518000	150	7.27	97.90;96.75	41.83
L279	53565882	8034882300	150	7.54	97.76;96.40	41.96
L28	50937934	7640690100	150	7.17	97.34;96.00	41.82
L280	58263216	8739482400	150	8.2	97.74;96.61	41.94
L281	51983554	7797533100	150	7.32	97.70;96.53	41.87
L282	55156628	8273494200	150	7.77	97.80;96.68	41.89
L283	51197394	7679609100	150	7.21	97.78;96.76	41.79
L284	50764656	7614698400	150	7.15	97.78;96.59	42.05
L285	49336854	7400528100	150	6.95	97.87;96.81	41.74
L286	44628070	6694210500	150	6.28	97.58;96.30	41.76
L287	47457772	7118665800	150	6.68	97.74;96.43	41.92
L288	67467106	10120065900	150	9.5	97.79;97.11	41.93
L289	44772462	6715869300	150	6.3	97.69;96.33	42
L29	51554956	7733243400	150	7.26	97.48;96.42	41.94
L290	46330900	6949635000	150	6.52	97.73;96.84	42.11
L291	51251612	7687741800	150	7.22	97.78;96.56	42.03
L292	55848362	8377254300	150	7.86	97.83;96.92	42.03
L293	49982844	7497426600	150	7.04	97.69;96.58	41.66
L294	50282262	7542339300	150	7.08	97.85;96.85	41.8
L295	55668198	8350229700	150	7.84	97.85;96.88	41.92
L296	50932330	7639849500	150	7.17	97.81;96.79	41.95
L297	48440630	7266094500	150	6.82	97.78;96.70	42.01
L298	45039706	6755955900	150	6.34	97.82;96.51	42.01
L299	45040010	6756001500	150	6.34	97.95;97.03	42.11
L3	63434506	9515175900	150	8.93	97.35;96.68	41.89
L30	48455692	7268353800	150	6.82	97.47;96.20	41.87
L300	52161490	7824223500	150	7.34	97.68;96.78	41.81
L301	43731290	6559693500	150	6.16	97.60;96.44	41.86
L302	50518846	7577826900	150	7.11	97.68;96.74	41.77
L303	46484216	6972632400	150	6.54	97.62;96.83	41.69
L304	52198334	7829750100	150	7.35	97.73;96.64	41.9
L305	53647148	8047072200	150	7.55	97.70;96.84	41.81
L306	48818904	7322835600	150	6.87	97.69;96.87	41.7
L307	44398390	6659758500	150	6.25	97.70;96.68	41.79
L308	42926166	6438924900	150	6.04	97.71;96.53	41.86
L309	46864990	7029748500	150	6.6	97.82;96.91	41.73
L31	52635772	7895365800	150	7.41	97.47;96.25	41.76
L310	53994516	8099177400	150	7.6	97.78;96.77	41.93
L311	43594774	6539216100	150	6.14	97.70;96.68	41.99
L312	50661474	7599221100	150	7.13	97.65;96.57	41.67
L313	54766206	8214930900	150	7.71	97.77;97.01	41.75
L314	52586738	7888010700	150	7.4	97.72;96.77	41.82
L315	52944458	7941668700	150	7.45	97.69;96.65	41.78
L316	47529558	7129433700	150	6.69	97.55;96.77	41.57
L317	50976542	7646481300	150	7.18	97.27;96.40	41.8
L318	53777292	8066593800	150	7.57	97.17;96.18	41.82
L319	49554692	7433203800	150	6.98	97.38;96.76	41.89
L32	51396842	7709526300	150	7.24	97.49;96.15	41.89
L320	44920118	6738017700	150	6.32	97.00;95.95	41.85
L321	48093398	7214009700	150	6.77	97.15;96.15	41.8
L322	49925902	7488885300	150	7.03	97.15;96.26	42.04
L323	48267664	7240149600	150	6.8	97.10;96.24	41.99
L324	50758586	7613787900	150	7.15	97.15;96.44	41.79
L325	45340850	6801127500	150	6.38	96.83;96.13	41.94
L326	46514842	6977226300	150	6.55	97.04;95.95	41.93
L327	44801954	6720293100	150	6.31	97.28;96.18	42.28
L328	48611430	7291714500	150	6.84	97.12;96.28	41.92
L329	46665536	6999830400	150	6.57	96.88;96.28	41.81
L33	49868848	7480327200	150	7.02	97.11;95.93	41.82
L330	40369160	6055374000	150	5.68	97.02;96.10	42.01
L331	55084668	8262700200	150	7.76	97.12;96.34	41.95
L332	46252978	6937946700	150	6.51	97.19;96.33	42.04
L333	44488954	6673343100	150	6.26	97.05;95.95	41.71
L334	41817806	6272670900	150	5.89	96.72;95.26	41.79
L335	53719846	8057976900	150	7.56	97.01;95.99	41.93
L336	45709926	6856488900	150	6.44	96.64;95.43	41.84
L337	40978394	6146759100	150	5.77	96.71;95.35	41.91
L338	46578716	6986807400	150	6.56	96.84;95.54	41.83
L339	39067968	5860195200	150	5.5	96.75;95.25	41.99
L34	50565334	7584800100	150	7.12	97.15;95.75	42.1
L340	44641638	6696245700	150	6.29	96.85;95.52	41.89
L341	47061162	7059174300	150	6.63	96.77;95.73	41.87
L342	45891292	6883693800	150	6.46	96.83;95.11	41.92
L343	48988646	7348296900	150	6.9	96.94;95.69	41.88
L344	46654760	6998214000	150	6.57	96.80;95.70	42
L345	46070426	6910563900	150	6.49	96.80;95.57	41.86
L346	46147098	6922064700	150	6.5	96.75;95.51	41.84
L347	41155132	6173269800	150	5.79	96.74;95.15	41.79
L348	43054572	6458185800	150	6.06	96.82;95.47	41.81
L349	55813942	8372091300	150	7.86	96.84;95.60	41.86
L35	48533190	7279978500	150	6.83	97.27;95.74	42.26
L350	53372796	8005919400	150	7.51	97.01;96.37	41.95
L351	40129528	6019429200	150	5.65	96.94;96.01	42.07
L352	49819438	7472915700	150	7.01	97.05;95.79	41.79
L353	53967534	8095130100	150	7.6	96.93;96.10	41.99
L354	53073268	7960990200	150	7.47	96.61;96.31	41.97
L355	51829420	7774413000	150	7.3	97.20;96.13	41.88
L356	48319302	7247895300	150	6.8	97.15;96.26	41.91
L357	47501708	7125256200	150	6.69	97.03;96.09	41.84
L358	55450586	8317587900	150	7.81	97.24;96.21	41.89
L359	50804392	7620658800	150	7.15	97.09;96.19	41.75
L36	49124054	7368608100	150	6.92	97.19;95.62	42.03
L360	51518364	7727754600	150	7.25	97.19;96.15	41.82
L361	45562470	6834370500	150	6.42	97.14;96.33	41.75
L362	49767912	7465186800	150	7.01	97.13;96.06	41.68
L363	44431302	6664695300	150	6.26	97.00;95.89	41.82
L364	47565966	7134894900	150	6.7	96.81;96.07	41.88
L365	43920210	6588031500	150	6.18	96.97;95.57	41.77
L366	39356180	5903427000	150	5.54	96.92;95.31	41.78
L367	46698292	7004743800	150	6.58	97.02;95.76	41.84
L368	49900708	7485106200	150	7.03	97.51;96.81	42.46
L369	46426096	6963914400	150	6.54	97.26;96.62	42
L37	48289266	7243389900	150	6.8	97.25;95.86	41.95
L370	55530436	8329565400	150	7.82	97.54;97.05	42
L371	56162614	8424392100	150	7.91	97.53;96.73	41.9
L372	51111452	7666717800	150	7.2	97.31;96.28	41.95
L373	52725046	7908756900	150	7.42	97.40;96.58	42.1
L374	52423306	7863495900	150	7.38	97.28;96.49	41.84
L375	50739618	7610942700	150	7.14	97.40;96.49	41.94
L376	53932964	8089944600	150	7.59	97.53;96.99	41.91
L377	51231402	7684710300	150	7.21	97.37;96.43	41.86
L378	50418982	7562847300	150	7.1	97.50;96.76	42.23
L379	52437494	7865624100	150	7.38	97.36;96.44	41.69
L38	51524438	7728665700	150	7.25	97.22;95.83	41.93
L380	53130154	7969523100	150	7.48	97.32;96.22	41.87
L381	68998194	10349729100	150	9.71	97.52;97.00	41.89
L382	54466600	8169990000	150	7.67	97.38;96.57	41.98
L383	48070286	7210542900	150	6.77	97.21;96.42	42.07
L384	52980228	7947034200	150	7.46	96.78;94.36	42.3
L385	51207620	7681143000	150	7.21	96.81;94.26	42.27
L386	52522764	7878414600	150	7.4	96.78;94.17	42.19
L387	49865164	7479774600	150	7.02	96.92;94.52	42.3
L388	51159516	7673927400	150	7.2	96.84;94.06	42.32
L389	53603840	8040576000	150	7.55	96.71;94.15	42.37
L39	52820952	7923142800	150	7.44	97.26;95.56	41.83
L390	65496944	9824541600	150	9.22	96.89;94.72	42.27
L391	48606798	7291019700	150	6.84	96.73;93.87	42.26
L392	42939256	6440888400	150	6.05	97.05;94.78	42.8
L393	54597772	8189665800	150	7.69	96.68;94.07	42.3
L394	48566396	7284959400	150	6.84	96.71;94.06	42.42
L395	54799022	8219853300	150	7.72	96.80;94.60	42.23
L396	60120504	9018075600	150	8.46	96.92;95.25	42.73
L397	50997800	7649670000	150	7.18	96.70;93.49	42.43
L398	56396764	8459514600	150	7.94	96.84;94.74	42.54
L399	50844876	7626731400	150	7.16	96.67;94.20	42.32
L4	53226836	7984025400	150	7.49	97.47;96.45	41.79
L40	51594190	7739128500	150	7.26	97.20;95.67	41.81
L400	55030744	8254611600	150	7.75	96.75;94.35	42.26
L41	50619762	7592964300	150	7.13	97.21;95.78	42.08
L42	48475728	7271359200	150	6.83	97.16;95.68	42.23
L43	47496022	7124403300	150	6.69	97.18;95.55	42.32
L44	47008998	7051349700	150	6.62	97.19;95.71	41.77
L45	52305276	7845791400	150	7.36	97.19;95.69	41.56
L46	50331518	7549727700	150	7.09	97.19;95.93	41.89
L47	36126908	5419036200	150	5.09	97.00;95.66	42.01
L48	53062572	7959385800	150	7.47	97.15;95.58	41.83
L49	52574006	7886100900	150	7.4	97.00;95.82	41.96
L5	44343778	6651566700	150	6.24	97.27;96.19	42.06
L50	43192942	6478941300	150	6.08	96.86;96.11	41.73
L51	43500142	6525021300	150	6.12	97.45;95.80	41.84
L52	39022580	5853387000	150	5.49	97.37;95.88	41.95
L53	46091172	6913675800	150	6.49	97.46;96.30	41.95
L54	45507520	6826128000	150	6.41	97.40;95.69	41.57
L55	41923784	6288567600	150	5.9	97.37;95.98	41.48
L56	41984096	6297614400	150	5.91	97.40;95.77	41.86
L57	40900252	6135037800	150	5.76	97.60;96.51	41.7
L58	42679092	6401863800	150	6.01	97.50;96.18	41.96
L59	42189908	6328486200	150	5.94	97.42;95.94	41.67
L6	44179264	6626889600	150	6.22	97.12;95.87	41.97
L60	49671934	7450790100	150	6.99	97.38;96.56	41.33
L61	43970758	6595613700	150	6.19	97.56;96.13	41.85
L62	42234230	6335134500	150	5.95	97.56;96.18	41.98
L63	44307888	6646183200	150	6.24	97.51;96.10	41.91
L64	41265594	6189839100	150	5.81	97.51;96.06	41.95
L65	40660848	6099127200	150	5.73	97.67;96.78	41.9
L66	174932260	26239839000	150	24.63	97.61;96.64	41.95
L67	46324474	6948671100	150	6.52	97.35;96.79	41.92
L68	47453548	7118032200	150	6.68	97.27;96.69	41.84
L69	55839204	8375880600	150	7.86	97.30;96.86	41.89
L7	48561736	7284260400	150	6.84	97.07;95.93	41.99
L70	50469198	7570379700	150	7.11	97.22;96.76	41.88
L71	47753320	7162998000	150	6.72	97.31;96.81	41.98
L72	47870994	7180649100	150	6.74	97.33;96.98	41.83
L73	48058594	7208789100	150	6.77	97.33;96.72	41.95
L74	50337590	7550638500	150	7.09	97.44;97.14	41.97
L75	49121560	7368234000	150	6.92	97.17;96.59	41.81
L76	58238852	8735827800	150	8.2	97.42;97.15	42.03
L77	57706338	8655950700	150	8.12	97.26;97.01	41.93
L78	49554762	7433214300	150	6.98	97.24;96.85	41.79
L79	42384276	6357641400	150	5.97	97.19;96.78	42.1
L8	46906570	7035985500	150	6.6	97.02;95.91	42.32
L80	52498244	7874736600	150	7.39	97.39;96.93	41.95
L81	43543404	6531510600	150	6.13	97.29;96.66	42
L82	47595076	7139261400	150	6.7	97.23;96.68	41.75
L83	48855806	7328370900	150	6.88	97.48;97.05	41.88
L84	56435688	8465353200	150	7.95	98.01;97.58	42.02
L85	52440950	7866142500	150	7.38	97.97;97.60	42.2
L86	51251684	7687752600	150	7.22	97.99;97.66	42.15
L87	46124318	6918647700	150	6.49	97.97;97.42	42.21
L88	41874032	6281104800	150	5.9	98.02;97.56	42.26
L89	55042400	8256360000	150	7.75	97.88;97.52	42.03
L9	47303516	7095527400	150	6.66	97.09;95.88	42.14
L90	48432578	7264886700	150	6.82	97.94;97.52	42.02
L91	51435698	7715354700	150	7.24	97.94;97.76	41.98
L92	48483004	7272450600	150	6.83	97.89;97.72	42.15
L93	57655464	8648319600	150	8.12	98.04;97.62	42.32
L94	56059366	8408904900	150	7.89	97.97;97.86	42.04
L95	51546084	7731912600	150	7.26	97.94;97.79	42.13
L96	53141560	7971234000	150	7.48	97.96;97.65	42.12
L97	44600366	6690054900	150	6.28	97.96;97.58	42.2
L98	46220284	6933042600	150	6.51	97.98;97.58	41.87
L99	47503564	7125534600	150	6.69	97.99;97.52	41.97

## Sheet: Table S2
Table S2 Mapping details of resequencing samples.
Sample	Read	Mapped_read	Mapped_read_rate	Properly_pair	Properly_pair_rate	Base	Mapped_base	Mapped_base_rate	>1X_depth_coverage	>4X_depth_coverage	Effective_coverage	Effective_depth
L1	62500764	62339966	0.9974	61635728	0.9862	9375114600	9313725287	0.9935	0.9505	0.8846	1012593369	9.2
L10	49290212	49181620	0.9978	48659494	0.9872	7393531800	7341238170	0.9929	0.9465	0.8196	1008374403	7.28
L100	51890790	51758408	0.9974	50961466	0.9821	7783618500	7722912066	0.9922	0.9487	0.8344	1010720991	7.64
L101	57280078	57132794	0.9974	56291570	0.9827	8592011700	8530960668	0.9929	0.9499	0.8648	1011952864	8.43
L102	53694892	53581308	0.9979	52909758	0.9854	8054233800	8000901878	0.9934	0.9484	0.8479	1010395029	7.92
L103	50775574	50615452	0.9968	49839318	0.9816	7616336100	7559590886	0.9925	0.9485	0.8292	1010531425	7.48
L104	49317244	49175260	0.9971	48381080	0.981	7397586600	7340128539	0.9922	0.9468	0.815	1008720931	7.28
L105	52635752	52483858	0.9971	51604176	0.9804	7895362800	7829877775	0.9917	0.9496	0.8381	1011707198	7.74
L106	45252082	45140026	0.9975	44503068	0.9834	6787812300	6738307822	0.9927	0.9452	0.7841	1007036041	6.69
L107	44058406	43957701	0.9977	43357450	0.9841	6608760900	6562941024	0.9931	0.9429	0.7716	1004484282	6.53
L108	55523812	55380789	0.9974	54492704	0.9814	8328571800	8263507748	0.9922	0.9497	0.855	1011790919	8.17
L109	55884772	55752742	0.9976	54860516	0.9817	8382715800	8321924716	0.9927	0.9501	0.8567	1012157016	8.22
L11	41600252	41509883	0.9978	41106170	0.9881	6240037800	6195444587	0.9929	0.9404	0.7462	1001851660	6.18
L110	48983696	48847573	0.9972	48027434	0.9805	7347554400	7285043905	0.9915	0.9474	0.8102	1009350821	7.22
L111	49551136	49427926	0.9975	48688428	0.9826	7432670400	7377378123	0.9926	0.9467	0.8201	1008547998	7.31
L112	57564774	57366180	0.9966	56459874	0.9808	8634716100	8565730935	0.992	0.9501	0.8644	1012167219	8.46
L113	50502980	50344556	0.9969	49525206	0.9806	7575447000	7516244299	0.9922	0.9484	0.8251	1010350282	7.44
L114	51052350	50891161	0.9968	50066052	0.9807	7657852500	7597660577	0.9921	0.9477	0.828	1009611254	7.53
L115	50534400	50377765	0.9969	49497824	0.9795	7580160000	7514590852	0.9913	0.9485	0.8227	1010464482	7.44
L116	53010268	52861656	0.9972	51971130	0.9804	7951540200	7885430219	0.9917	0.9489	0.8394	1010917173	7.8
L117	46685252	46555886	0.9972	45766634	0.9803	7002787800	6942973442	0.9915	0.9456	0.7877	1007372733	6.89
L118	45413430	45298324	0.9975	44635868	0.9829	6812014500	6757278911	0.992	0.9445	0.7767	1006223323	6.72
L119	52237646	52112841	0.9976	51268730	0.9815	7835646900	7776654419	0.9925	0.948	0.8347	1009988627	7.7
L12	48114082	47997181	0.9976	47450574	0.9862	7217112300	7162937832	0.9925	0.9467	0.8106	1008547294	7.1
L120	38890124	38787563	0.9974	38123346	0.9803	5833518600	5787823577	0.9922	0.9394	0.7038	1000792058	5.78
L121	52119018	51991048	0.9975	51141918	0.9813	7817852700	7756574604	0.9922	0.9492	0.8347	1011241312	7.67
L122	47856844	47723428	0.9972	46921790	0.9805	7178526600	7120665613	0.9919	0.9472	0.8036	1009119193	7.06
L123	55889564	55745932	0.9974	54923408	0.9827	8383434600	8323802859	0.9929	0.9504	0.8593	1012500132	8.22
L124	63613340	63439069	0.9973	62291362	0.9792	9542001000	9460535298	0.9915	0.9529	0.8856	1015166820	9.32
L125	54484720	54339636	0.9973	53465366	0.9813	8172708000	8108130007	0.9921	0.9502	0.8495	1012347255	8.01
L126	54396156	54247500	0.9973	53270646	0.9793	8159423400	8091548702	0.9917	0.95	0.8472	1012122181	7.99
L127	51468716	51320614	0.9971	50417080	0.9796	7720307400	7654368799	0.9915	0.9492	0.8297	1011244288	7.57
L128	50486974	50355153	0.9974	49534166	0.9811	7573046100	7514328029	0.9922	0.9482	0.8247	1010137247	7.44
L129	50836630	50739950	0.9981	50166126	0.9868	7625494500	7582466869	0.9944	0.9463	0.8323	1008208424	7.52
L13	46811974	46713015	0.9979	46203330	0.987	7021796100	6970635699	0.9927	0.9432	0.7945	1004883686	6.94
L130	49587136	49445301	0.9971	48653486	0.9812	7438070400	7377233301	0.9918	0.9481	0.8186	1010099259	7.3
L131	55059400	54888305	0.9969	54106922	0.9827	8258910000	8199980701	0.9929	0.9493	0.8551	1011392543	8.11
L132	53461532	53316046	0.9973	52431198	0.9807	8019229800	7954183943	0.9919	0.9495	0.8433	1011585741	7.86
L133	54147256	53982238	0.997	53052186	0.9798	8122088400	8058472507	0.9922	0.9502	0.8469	1012301637	7.96
L134	52364696	52218028	0.9972	51319644	0.98	7854704400	7789295657	0.9917	0.9491	0.8348	1011087776	7.7
L135	51511904	51360142	0.9971	50447828	0.9793	7726785600	7654414824	0.9906	0.9485	0.8245	1010465465	7.58
L136	47500234	47385904	0.9976	46774392	0.9847	7125035100	7072034811	0.9926	0.9455	0.8025	1007306299	7.02
L137	52886472	52724701	0.9969	51861054	0.9806	7932970800	7856040878	0.9903	0.9485	0.8357	1010542350	7.77
L138	46872808	46735848	0.9971	45941448	0.9801	7030921200	6966166986	0.9908	0.9454	0.7892	1007151629	6.92
L139	57529080	57308283	0.9962	56119380	0.9755	8629362000	8547715255	0.9905	0.9493	0.8542	1011387828	8.45
L14	47961422	47874624	0.9982	47487496	0.9901	7194213300	7150941264	0.994	0.9432	0.8094	1004899604	7.12
L140	47350420	47209509	0.997	46364208	0.9792	7102563000	7034841262	0.9905	0.9458	0.7898	1007669809	6.98
L141	53214498	53058698	0.9971	52222870	0.9814	7982174700	7911825172	0.9912	0.9485	0.8394	1010449571	7.83
L142	54720938	54563678	0.9971	53913294	0.9852	8208140700	8149236709	0.9928	0.9481	0.8526	1010096562	8.07
L143	48626282	48485117	0.9971	47728076	0.9815	7293942300	7228248433	0.991	0.9471	0.8069	1009048369	7.16
L144	53112576	52983150	0.9976	52300144	0.9847	7966886400	7907515256	0.9925	0.9483	0.8428	1010310072	7.83
L145	51158010	51048414	0.9979	50484850	0.9868	7673701500	7625646198	0.9937	0.9459	0.8324	1007702074	7.57
L146	54446390	54278411	0.9969	53272358	0.9784	8166958500	8093179241	0.991	0.9489	0.8418	1010900364	8.01
L147	57915598	57722340	0.9967	56677446	0.9786	8687339700	8609874871	0.9911	0.9489	0.8575	1010887712	8.52
L148	52848364	52700893	0.9972	51863750	0.9814	7927254600	7857626005	0.9912	0.9485	0.8362	1010478115	7.78
L149	49996842	49884140	0.9977	49266706	0.9854	7499526300	7446238503	0.9929	0.9469	0.824	1008778939	7.38
L15	51157808	51024827	0.9974	50453524	0.9862	7673671200	7612634213	0.992	0.9478	0.8312	1009789327	7.54
L150	46603984	46485452	0.9975	45740102	0.9815	6990597600	6934620177	0.992	0.9445	0.7893	1006286442	6.89
L151	50689758	50572852	0.9977	49984982	0.9861	7603463700	7553588027	0.9934	0.9462	0.8294	1008100616	7.49
L152	48132080	47994796	0.9971	47412160	0.985	7219812000	7158669712	0.9915	0.9449	0.8082	1006679449	7.11
L153	46762642	46662257	0.9979	46285140	0.9898	7014396300	6968576963	0.9935	0.9417	0.8023	1003231815	6.95
L154	40764844	40648093	0.9971	40132902	0.9845	6114726600	6061265263	0.9913	0.9391	0.7284	1000478459	6.06
L155	30583774	30494406	0.9971	30089860	0.9839	4587566100	4547988826	0.9914	0.9211	0.5523	981269273	4.63
L156	32984702	32873844	0.9966	32438996	0.9835	4947705300	4904158366	0.9912	0.9257	0.6054	986251434	4.97
L157	32947832	32855472	0.9972	32361520	0.9822	4942174800	4898167995	0.9911	0.9253	0.5968	985766210	4.97
L158	43154790	43039019	0.9973	42479170	0.9843	6473218500	6418602306	0.9916	0.9396	0.7565	1000976125	6.41
L159	47287040	47139510	0.9969	46470094	0.9827	7093056000	7027319537	0.9907	0.9434	0.7964	1005093024	6.99
L16	50007756	49894872	0.9977	49359120	0.987	7501163400	7448789005	0.993	0.9473	0.8256	1009218737	7.38
L160	45540650	45422313	0.9974	44967438	0.9874	6831097500	6779724618	0.9925	0.9435	0.7898	1005157117	6.74
L161	42514318	42397358	0.9972	41912426	0.9858	6377147700	6325330060	0.9919	0.9419	0.7559	1003465051	6.3
L162	46665680	46528178	0.9971	45889810	0.9834	6999852000	6937256871	0.9911	0.9438	0.789	1005532850	6.9
L163	43005894	42888073	0.9973	42352182	0.9848	6450884100	6398898327	0.9919	0.9414	0.7591	1002947974	6.38
L164	47663052	47555547	0.9977	47097580	0.9881	7149457800	7100380394	0.9931	0.9424	0.8057	1003994631	7.07
L165	43602620	43517751	0.9981	43173488	0.9902	6540393000	6500214625	0.9939	0.9383	0.7719	999606938	6.5
L166	37410200	37309014	0.9973	36950770	0.9877	5611530000	5562256985	0.9912	0.9318	0.6844	992755025	5.6
L167	35283436	35190069	0.9974	34813666	0.9867	5292515400	5243552685	0.9907	0.929	0.6444	989766767	5.3
L168	47430532	47315826	0.9976	46895078	0.9887	7114579800	7065258864	0.9931	0.942	0.8055	1003610774	7.04
L169	48830342	48689027	0.9971	48056568	0.9842	7324551300	7259893684	0.9912	0.9442	0.8082	1005953526	7.22
L17	49233492	49122527	0.9977	48590666	0.9869	7385023800	7328348026	0.9923	0.9459	0.817	1007691285	7.27
L170	45197822	45071920	0.9972	44557976	0.9858	6779673300	6725515088	0.992	0.942	0.7809	1003525000	6.7
L171	39216296	39116134	0.9974	38846482	0.9906	5882444400	5841978298	0.9931	0.9342	0.7223	995305476	5.87
L172	45100088	44975786	0.9972	44414748	0.9848	6765013200	6709220381	0.9918	0.9405	0.7743	1002000918	6.7
L173	44530976	44405225	0.9972	43862988	0.985	6679646400	6623305359	0.9916	0.9411	0.7719	1002616519	6.61
L174	40833652	40751368	0.998	40446220	0.9905	6125047800	6086683344	0.9937	0.9346	0.7433	995704256	6.11
L175	45258024	45135775	0.9973	44548738	0.9843	6788703600	6732435131	0.9917	0.9405	0.7748	1001955275	6.72
L176	54949790	54813996	0.9975	54117648	0.9849	8242468500	8180995129	0.9925	0.9487	0.8532	1010688521	8.09
L177	59186548	59054394	0.9978	58373718	0.9863	8877982200	8814469678	0.9928	0.9489	0.8717	1010976963	8.72
L178	59811138	59662193	0.9975	59010352	0.9866	8971670700	8916971513	0.9939	0.9486	0.8747	1010571832	8.82
L179	62096866	61894724	0.9967	61164768	0.985	9314529900	9247158815	0.9928	0.9495	0.8826	1011600437	9.14
L18	49692074	49568658	0.9975	48873652	0.9835	7453811100	7388413733	0.9912	0.946	0.8123	1007843312	7.33
L180	64403340	64233530	0.9974	63328788	0.9833	9660501000	9592282014	0.9929	0.9502	0.8874	1012322278	9.48
L181	59482260	59348328	0.9977	58630446	0.9857	8922339000	8863533387	0.9934	0.9489	0.8721	1010978026	8.77
L182	37311754	37218553	0.9975	36696190	0.9835	5596763100	5554944895	0.9925	0.9365	0.6825	997687962	5.57
L183	52872368	52723831	0.9972	51839178	0.9805	7930855200	7862411878	0.9914	0.9484	0.8357	1010441028	7.78
L184	60815872	60645710	0.9972	59783782	0.983	9122380800	9061631383	0.9933	0.9496	0.8777	1011647567	8.96
L185	54329592	54204000	0.9977	53507100	0.9849	8149438800	8089894839	0.9927	0.9493	0.8505	1011365731	8
L186	65911292	65726235	0.9972	64795524	0.9831	9886693800	9817050085	0.993	0.9512	0.8926	1013371561	9.69
L187	59454964	59315482	0.9977	58549228	0.9848	8918244600	8856041389	0.993	0.9507	0.8743	1012824908	8.74
L188	59360402	59225567	0.9977	58537058	0.9861	8904060300	8853599680	0.9943	0.9483	0.8723	1010236252	8.76
L189	53778262	53660180	0.9978	52999372	0.9855	8066739300	8011302258	0.9931	0.9484	0.8476	1010434678	7.93
L19	52790704	52658174	0.9975	51997904	0.985	7918605600	7851626440	0.9915	0.9483	0.8365	1010250363	7.77
L190	53352892	53228818	0.9977	52547396	0.9849	8002933800	7946820966	0.993	0.9484	0.8441	1010417853	7.86
L191	55821518	55691009	0.9977	54850522	0.9826	8373227700	8309270332	0.9924	0.9491	0.8528	1011134793	8.22
L192	53672996	53534920	0.9974	52788110	0.9835	8050949400	7989207337	0.9923	0.9489	0.8437	1010907846	7.9
L193	36702280	36623827	0.9979	36186670	0.986	5505342000	5468540256	0.9933	0.9356	0.6786	996782659	5.49
L194	52524238	52371325	0.9971	51716066	0.9846	7878635700	7822595765	0.9929	0.9486	0.8413	1010648837	7.74
L195	57362758	57191226	0.997	56308826	0.9816	8604413700	8538030607	0.9923	0.9499	0.8625	1012028194	8.44
L196	34228232	34157568	0.9979	33756322	0.9862	5134234800	5102440201	0.9938	0.9314	0.6403	992263579	5.14
L197	59523700	59381575	0.9976	58583820	0.9842	8928555000	8863311907	0.9927	0.9507	0.8731	1012835378	8.75
L198	57246468	57118514	0.9978	56380366	0.9849	8586970200	8529229914	0.9933	0.9496	0.8645	1011629510	8.43
L199	49437390	49322901	0.9977	48697188	0.985	7415608500	7363541433	0.993	0.9479	0.8211	1009820983	7.29
L2	60603152	60432156	0.9972	59702042	0.9851	9090472800	9026190285	0.9929	0.9492	0.8772	1011241533	8.93
L20	49009186	48895576	0.9977	48414556	0.9879	7351377900	7303019840	0.9934	0.9448	0.8181	1006517146	7.26
L200	55730800	55598412	0.9976	54878436	0.9847	8359620000	8310056712	0.9941	0.948	0.8579	1009922204	8.23
L201	52081646	51961542	0.9977	51303034	0.9851	7812246900	7758454808	0.9931	0.9489	0.8392	1010896471	7.67
L202	51266292	51108088	0.9969	50436438	0.9838	7689943800	7634906437	0.9928	0.9484	0.8352	1010407781	7.56
L203	52055956	51929450	0.9976	51229432	0.9841	7808393400	7752722199	0.9929	0.9491	0.838	1011088885	7.67
L204	48050270	47944683	0.9978	47405580	0.9866	7207540500	7158932999	0.9933	0.9468	0.812	1008650982	7.1
L205	52604220	52470938	0.9975	51773128	0.9842	7890633000	7832739550	0.9927	0.9492	0.8423	1011255465	7.75
L206	51402414	51285640	0.9977	50652428	0.9854	7710362100	7657564733	0.9932	0.9484	0.8357	1010437843	7.58
L207	53530104	53378351	0.9972	52584912	0.9823	8029515600	7975047916	0.9932	0.9481	0.848	1010096906	7.9
L208	48654586	48545672	0.9978	47915676	0.9848	7298187900	7250612736	0.9935	0.9464	0.8157	1008214958	7.19
L209	56208300	56079927	0.9977	55350128	0.9847	8431245000	8373675989	0.9932	0.9492	0.8611	1011217153	8.28
L21	54231732	54103028	0.9976	53420636	0.985	8134759800	8069005578	0.9919	0.9469	0.8443	1008844637	8
L210	57461336	57285674	0.9969	56363148	0.9809	8619200400	8553356879	0.9924	0.9501	0.8653	1012238524	8.45
L211	51223778	51095656	0.9975	50417948	0.9843	7683566700	7626836352	0.9926	0.9487	0.8341	1010676776	7.55
L212	62083968	61941025	0.9977	61173342	0.9853	9312595200	9260573986	0.9944	0.9497	0.8831	1011805889	9.15
L213	45326502	45250112	0.9983	44847034	0.9894	6798975300	6763299812	0.9948	0.9428	0.792	1004423968	6.73
L214	47351972	47240348	0.9976	46523884	0.9825	7102795800	7053706848	0.9931	0.9465	0.8019	1008411994	6.99
L215	57168790	57018297	0.9974	56278218	0.9844	8575318500	8521167956	0.9937	0.9486	0.8647	1010577693	8.43
L216	55722316	55589097	0.9976	54940968	0.986	8358347400	8296596036	0.9926	0.9491	0.8611	1011137214	8.21
L217	46601952	46484080	0.9975	45915286	0.9853	6990292800	6934716591	0.992	0.9465	0.8013	1008387365	6.88
L218	52436190	52311973	0.9976	51699804	0.986	7865428500	7806445634	0.9925	0.9488	0.8433	1010831511	7.72
L219	53341714	53207990	0.9975	52523676	0.9847	8001257100	7939164001	0.9922	0.9498	0.8481	1011844810	7.85
L22	47577410	47432268	0.9969	46600016	0.9795	7136611500	7064850791	0.9899	0.9458	0.7905	1007645507	7.01
L220	50818952	50704791	0.9978	50138552	0.9866	7622842800	7567446360	0.9927	0.9476	0.8338	1009589577	7.5
L221	53100752	52980573	0.9977	52424214	0.9873	7965112800	7909088457	0.993	0.9485	0.8479	1010542601	7.83
L222	53106760	52987901	0.9978	52353408	0.9858	7966014000	7907724128	0.9927	0.9477	0.8449	1009630052	7.83
L224	55411168	55281499	0.9977	54611672	0.9856	8311675200	8249734028	0.9925	0.9499	0.8583	1011939195	8.15
L225	56613588	56480643	0.9977	55805224	0.9857	8492038200	8428410480	0.9925	0.9506	0.8652	1012702537	8.32
L226	56120786	55986042	0.9976	55236620	0.9842	8418117900	8353871899	0.9924	0.9499	0.8621	1011999984	8.25
L227	49474410	49350088	0.9975	48734278	0.985	7421161500	7362206079	0.9921	0.9486	0.8231	1010580639	7.29
L228	53346910	53200847	0.9973	52538028	0.9848	8002036500	7938947998	0.9921	0.9499	0.8475	1011989469	7.84
L229	44608362	44475208	0.997	43963638	0.9855	6691254300	6639667807	0.9923	0.9437	0.7818	1005437237	6.6
L23	54380264	54270863	0.998	53741550	0.9883	8157039600	8099781687	0.993	0.9472	0.848	1009088676	8.03
L230	50083660	49956461	0.9975	49265240	0.9837	7512549000	7453403854	0.9921	0.9484	0.8276	1010381734	7.38
L231	56615800	56498184	0.9979	55780834	0.9853	8492370000	8434648287	0.9932	0.9483	0.8605	1010332948	8.35
L232	55381552	55242197	0.9975	54506224	0.9842	8307232800	8241346639	0.9921	0.9499	0.8582	1011965351	8.14
L233	56482872	56343893	0.9975	55623426	0.9848	8472430800	8406567612	0.9922	0.9507	0.8643	1012798009	8.3
L234	48112502	47987529	0.9974	47421670	0.9856	7216875300	7154393969	0.9913	0.9467	0.8112	1008634599	7.09
L235	45711604	45585022	0.9972	44998778	0.9844	6856740600	6793236188	0.9907	0.9469	0.7884	1008803332	6.73
L236	54843956	54706938	0.9975	54025862	0.9851	8226593400	8156360100	0.9915	0.9501	0.854	1012187014	8.06
L237	37861402	37775592	0.9977	37325226	0.9858	5679210300	5633297788	0.9919	0.9379	0.6985	999162432	5.64
L238	51415908	51287797	0.9975	50667720	0.9854	7712386200	7646123948	0.9914	0.9482	0.8352	1010162999	7.57
L239	50452344	50326790	0.9975	49664316	0.9844	7567851600	7502590593	0.9914	0.9479	0.8254	1009862154	7.43
L24	51427094	51314275	0.9978	50771978	0.9873	7714064100	7654834191	0.9923	0.9469	0.8287	1008789545	7.59
L240	52297128	52170608	0.9976	51552696	0.9858	7844569200	7780687927	0.9919	0.9483	0.8397	1010282947	7.7
L241	46892720	46754839	0.9971	45973988	0.9804	7033908000	6961892622	0.9898	0.9468	0.7912	1008710363	6.9
L242	51131304	51010148	0.9976	50420444	0.9861	7669695600	7605061956	0.9916	0.9488	0.8342	1010836632	7.52
L243	54104426	53973370	0.9976	53284264	0.9848	8115663900	8047664836	0.9916	0.9502	0.8515	1012345674	7.95
L244	52893448	52755876	0.9974	52148146	0.9859	7934017200	7867942937	0.9917	0.9492	0.8452	1011287078	7.78
L245	58258362	58131660	0.9978	57374550	0.9848	8738754300	8666637688	0.9917	0.9504	0.8689	1012502238	8.56
L246	52691222	52569013	0.9977	51953984	0.986	7903683300	7839794870	0.9919	0.9493	0.8438	1011383197	7.75
L247	49005360	48890531	0.9977	48319940	0.986	7350804000	7289493486	0.9917	0.9466	0.8154	1008431380	7.23
L248	54641782	54508321	0.9976	53883180	0.9861	8196267300	8125227558	0.9913	0.9495	0.8525	1011598032	8.03
L249	49415452	49270760	0.9971	48498740	0.9814	7412317800	7337351066	0.9899	0.9483	0.8095	1010337106	7.26
L25	51488984	51365671	0.9976	50783576	0.9863	7723347600	7660850399	0.9919	0.9468	0.8286	1008641239	7.6
L250	53379314	53244290	0.9975	52594738	0.9853	8006897100	7934570449	0.991	0.9498	0.8448	1011903172	7.84
L251	49470848	49349451	0.9975	48704038	0.9845	7420627200	7337251608	0.9888	0.947	0.8135	1008950526	7.27
L252	45766346	45645310	0.9974	45085764	0.9851	6864951900	6784797310	0.9883	0.946	0.7839	1007878271	6.73
L253	45378450	45272403	0.9977	44805940	0.9874	6806767500	6730756849	0.9888	0.9443	0.784	1006073365	6.69
L254	47969296	47840902	0.9973	47150572	0.9829	7195394400	7110067045	0.9881	0.9464	0.7993	1008230312	7.05
L255	54570890	54444385	0.9977	53895670	0.9876	8185633500	8101818493	0.9898	0.9486	0.8502	1010552952	8.02
L256	52193020	52050287	0.9973	51393052	0.9847	7828953000	7737685558	0.9883	0.9487	0.8321	1010738887	7.66
L257	48715536	48594151	0.9975	48063154	0.9866	7307330400	7226504229	0.9889	0.9472	0.8138	1009113581	7.16
L258	41900852	41787098	0.9973	41343468	0.9867	6285127800	6217259269	0.9892	0.9429	0.7485	1004554878	6.19
L259	52565750	52421231	0.9973	51933826	0.988	7884862500	7801260088	0.9894	0.9476	0.8406	1009526921	7.73
L26	51361394	51252707	0.9979	50666614	0.9865	7704209100	7646175004	0.9925	0.9451	0.8226	1006823798	7.59
L260	49513114	49398817	0.9977	48915246	0.9879	7426967100	7345397221	0.989	0.9467	0.8185	1008545424	7.28
L261	51340552	51195276	0.9972	50569926	0.985	7701082800	7612128878	0.9884	0.9484	0.8308	1010425789	7.53
L262	47496616	47389407	0.9977	46940036	0.9883	7124492400	7049002734	0.9894	0.945	0.8009	1006758821	7
L263	47183536	47067277	0.9975	46573202	0.9871	7077530400	7000800343	0.9892	0.9465	0.8007	1008390260	6.94
L264	52186946	52049477	0.9974	51312648	0.9832	7828041900	7737878670	0.9885	0.9485	0.8325	1010525323	7.66
L265	46646014	46518892	0.9973	46005278	0.9863	6996902100	6916258781	0.9885	0.9456	0.793	1007388258	6.87
L266	47353740	47246070	0.9977	46792996	0.9882	7103061000	7028875455	0.9896	0.9455	0.8038	1007275641	6.98
L267	56817132	56684735	0.9977	56085016	0.9871	8522569800	8429022304	0.989	0.9498	0.8609	1011922902	8.33
L268	50147732	50004226	0.9971	49300612	0.9831	7522159800	7458906581	0.9916	0.947	0.8175	1008890355	7.39
L269	51144944	50992694	0.997	50213564	0.9818	7671741600	7603326543	0.9911	0.9479	0.8217	1009858461	7.53
L27	43762764	43661491	0.9977	43157942	0.9862	6564414600	6482150130	0.9875	0.9418	0.7633	1003341258	6.46
L270	44579524	44473353	0.9976	43958408	0.9861	6686928600	6637041344	0.9925	0.9448	0.7794	1006589483	6.59
L271	47806570	47679419	0.9973	47057442	0.9843	7170985500	7115569805	0.9923	0.9464	0.8074	1008230047	7.06
L272	52388176	52280859	0.998	51770380	0.9882	7858226400	7808807670	0.9937	0.9477	0.8429	1009650890	7.73
L273	48018410	47893467	0.9974	47297064	0.985	7202761500	7147800153	0.9924	0.9483	0.8106	1010258740	7.08
L274	47161404	47017867	0.997	46273478	0.9812	7074210600	7012604397	0.9913	0.9475	0.7963	1009461849	6.95
L275	54012628	53873722	0.9974	53061950	0.9824	8101894200	8035516881	0.9918	0.9504	0.8475	1012570424	7.94
L276	41610794	41496766	0.9973	40878950	0.9824	6241619100	6189974925	0.9917	0.9425	0.7402	1004054770	6.16
L277	48883726	48728993	0.9968	47992576	0.9818	7332558900	7266095756	0.9909	0.9476	0.8113	1009528599	7.2
L278	51650120	51520708	0.9975	50873490	0.985	7747518000	7688700053	0.9924	0.9502	0.8356	1012340375	7.59
L279	53565882	53426854	0.9974	52772438	0.9852	8034882300	7970694688	0.992	0.95	0.8476	1012082353	7.88
L28	50937934	50822508	0.9977	50245410	0.9864	7640690100	7580640569	0.9921	0.9456	0.8253	1007393137	7.53
L280	58263216	58126607	0.9977	57400292	0.9852	8739482400	8673315880	0.9924	0.9511	0.8694	1013274781	8.56
L281	51983554	51864598	0.9977	51293040	0.9867	7797533100	7740846188	0.9927	0.9489	0.839	1010956907	7.66
L282	55156628	55018180	0.9975	54311354	0.9847	8273494200	8211190421	0.9925	0.9502	0.8559	1012331302	8.11
L283	51197394	51081703	0.9977	50487540	0.9861	7679609100	7623896296	0.9927	0.9485	0.8315	1010451423	7.55
L284	50764656	50627583	0.9973	49940586	0.9838	7614698400	7552677406	0.9919	0.9492	0.8292	1011275803	7.47
L285	49336854	49191456	0.9971	48246090	0.9779	7400528100	7332052921	0.9907	0.9474	0.8041	1009294895	7.26
L286	44628070	44515868	0.9975	43948718	0.9848	6694210500	6641495778	0.9921	0.9454	0.7748	1007228297	6.59
L287	47457772	47341627	0.9976	46775442	0.9856	7118665800	7063176845	0.9922	0.9469	0.8038	1008755425	7
L288	67467106	67297856	0.9975	66400150	0.9842	10120065900	10041223157	0.9922	0.953	0.8986	1015300851	9.89
L289	44772462	44607595	0.9963	43552768	0.9728	6715869300	6641233991	0.9889	0.9457	0.7512	1007530922	6.59
L29	51554956	51431421	0.9976	50773194	0.9848	7733243400	7671054569	0.992	0.9465	0.8292	1008377035	7.61
L290	46330900	46195704	0.9971	45347740	0.9788	6949635000	6884987303	0.9907	0.9466	0.7806	1008435125	6.83
L291	51251612	51116609	0.9974	50395034	0.9833	7687741800	7621735768	0.9914	0.9495	0.8298	1011518533	7.53
L292	55848362	55685866	0.9971	54940026	0.9837	8377254300	8308785588	0.9918	0.9505	0.8586	1012654788	8.2
L293	49982844	49875057	0.9978	49352398	0.9874	7497426600	7446865873	0.9933	0.947	0.8247	1008951657	7.38
L294	50282262	50161058	0.9976	49539224	0.9852	7542339300	7487284947	0.9927	0.9483	0.8265	1010266833	7.41
L295	55668198	55527989	0.9975	54790104	0.9842	8350229700	8284706780	0.9922	0.951	0.8561	1013190219	8.18
L296	50932330	50806134	0.9975	50137786	0.9844	7639849500	7581687835	0.9924	0.9492	0.8308	1011232153	7.5
L297	48440630	48284738	0.9968	47465030	0.9799	7266094500	7200580999	0.991	0.9477	0.8042	1009638727	7.13
L298	45039706	44896550	0.9968	43976316	0.9764	6755955900	6684254368	0.9894	0.9452	0.7604	1007005607	6.64
L299	45040010	44916354	0.9973	44232904	0.9821	6756001500	6697479411	0.9913	0.946	0.775	1007838182	6.65
L3	63434506	63286507	0.9977	62605074	0.9869	9515175900	9456712526	0.9939	0.9498	0.8858	1011852097	9.35
L30	48455692	48336258	0.9975	47695270	0.9843	7268353800	7208523341	0.9918	0.9456	0.8059	1007424981	7.16
L300	52161490	52037062	0.9976	51342058	0.9843	7824223500	7766304105	0.9926	0.95	0.8376	1012064434	7.67
L301	43731290	43625499	0.9976	43086314	0.9853	6559693500	6510499992	0.9925	0.9451	0.7694	1006905135	6.47
L302	50518846	50389829	0.9974	49781202	0.9854	7577826900	7521919333	0.9926	0.9482	0.83	1010201178	7.45
L303	46484216	46370372	0.9976	45785138	0.985	6972632400	6920690284	0.9926	0.9457	0.7958	1007517880	6.87
L304	52198334	52080166	0.9977	51455626	0.9858	7829750100	7774200054	0.9929	0.9493	0.8386	1011335944	7.69
L305	53647148	53515122	0.9975	52797676	0.9842	8047072200	7988578021	0.9927	0.9505	0.8474	1012580963	7.89
L306	48818904	48700366	0.9976	48101476	0.9853	7322835600	7265815340	0.9922	0.9475	0.8122	1009410524	7.2
L307	44398390	44285334	0.9975	43734706	0.9851	6659758500	6610811904	0.9927	0.9449	0.776	1006638489	6.57
L308	42926166	42801616	0.9971	41943528	0.9771	6438924900	6379519916	0.9908	0.9437	0.7419	1005375193	6.35
L309	46864990	46752531	0.9976	46156734	0.9849	7029748500	6978482943	0.9927	0.9462	0.7971	1008019509	6.92
L31	52635772	52483959	0.9971	51894010	0.9859	7895365800	7834876469	0.9923	0.9468	0.8385	1008720145	7.77
L310	53994516	53869084	0.9977	53160164	0.9845	8099177400	8040541649	0.9928	0.9498	0.8484	1011927980	7.95
L311	43594774	43488742	0.9976	42792144	0.9816	6539216100	6487357612	0.9921	0.9444	0.757	1006078119	6.45
L312	50661474	50545306	0.9977	50012022	0.9872	7599221100	7550153937	0.9935	0.9479	0.8309	1009807112	7.48
L313	54766206	54637371	0.9976	53912094	0.9844	8214930900	8153073997	0.9925	0.9498	0.8506	1011932300	8.06
L314	52586738	52455841	0.9975	51838400	0.9858	7888010700	7829837636	0.9926	0.9488	0.8411	1010818758	7.75
L315	52944458	52816774	0.9976	52128486	0.9846	7941668700	7881235317	0.9924	0.9487	0.8408	1010728428	7.8
L316	47529558	47415425	0.9976	46799240	0.9846	7129433700	7076675857	0.9926	0.9453	0.8014	1007055390	7.03
L317	50976542	50863655	0.9978	50322848	0.9872	7646481300	7594305329	0.9932	0.9464	0.8314	1008292574	7.53
L318	53777292	53665402	0.9979	53138486	0.9881	8066593800	8013769121	0.9935	0.9473	0.8494	1009253471	7.94
L319	49554692	49445623	0.9978	48859326	0.986	7433203800	7380732321	0.9929	0.9465	0.8209	1008415449	7.32
L32	51396842	51269368	0.9975	50600366	0.9845	7709526300	7644675121	0.9916	0.947	0.828	1008936159	7.58
L320	44920118	44819489	0.9978	44371378	0.9878	6738017700	6690175162	0.9929	0.9441	0.7843	1005815573	6.65
L321	48093398	47984974	0.9977	47455912	0.9867	7214009700	7163107413	0.9929	0.9456	0.811	1007457583	7.11
L322	49925902	49802762	0.9975	49283100	0.9871	7488885300	7433482719	0.9926	0.9468	0.8258	1008690069	7.37
L323	48267664	48157074	0.9977	47629956	0.9868	7240149600	7188320437	0.9928	0.9459	0.8119	1007718714	7.13
L324	50758586	50648803	0.9978	50101150	0.987	7613787900	7563106351	0.9933	0.9462	0.8301	1008101819	7.5
L325	45340850	45134501	0.9954	44619066	0.9841	6801127500	6734866463	0.9903	0.9444	0.787	1006083537	6.69
L326	46514842	46407337	0.9977	45965350	0.9882	6977226300	6928978079	0.9931	0.9452	0.8014	1006949832	6.88
L327	44801954	44618262	0.9959	43535638	0.9717	6720293100	6633073799	0.987	0.9438	0.7439	1005460413	6.6
L328	48611430	48508375	0.9979	48037750	0.9882	7291714500	7244088711	0.9935	0.9458	0.8176	1007578625	7.19
L329	46665536	46559946	0.9977	46070420	0.9872	6999830400	6949820829	0.9929	0.9451	0.7978	1006886124	6.9
L33	49868848	49744990	0.9975	49168794	0.986	7480327200	7414167458	0.9912	0.9458	0.8182	1007648731	7.36
L330	40369160	40257117	0.9972	39628738	0.9817	6055374000	6003305821	0.9914	0.94	0.7163	1001466581	5.99
L331	55084668	54961516	0.9978	54360986	0.9869	8262700200	8205174831	0.993	0.9483	0.8551	1010253159	8.12
L332	46252978	46113066	0.997	45279282	0.9789	6937946700	6873167749	0.9907	0.9447	0.7797	1006437362	6.83
L333	44488954	44384524	0.9977	43956282	0.988	6673343100	6628119049	0.9932	0.9427	0.7815	1004325307	6.6
L334	41817806	41721072	0.9977	41310672	0.9879	6272670900	6227562955	0.9928	0.9405	0.7511	1002024362	6.21
L335	53719846	53592980	0.9976	53007920	0.9867	8057976900	7998132056	0.9926	0.9472	0.8459	1009089494	7.93
L336	45709926	45605123	0.9977	45152718	0.9878	6856488900	6806588337	0.9927	0.9438	0.79	1005443576	6.77
L337	40978394	40879084	0.9976	40450272	0.9871	6146759100	6098230498	0.9921	0.9402	0.7392	1001667371	6.09
L338	46578716	46480214	0.9979	46045042	0.9885	6986807400	6938219745	0.993	0.9434	0.7988	1005019448	6.9
L339	39067968	38944289	0.9968	38370308	0.9821	5860195200	5804630678	0.9905	0.9385	0.7034	999842239	5.81
L34	50565334	50445322	0.9976	49829744	0.9855	7584800100	7515265471	0.9908	0.9479	0.8233	1009817346	7.44
L340	44641638	44541356	0.9978	44087148	0.9876	6696245700	6646163447	0.9925	0.9433	0.7785	1004940028	6.61
L341	47061162	46956100	0.9978	46464244	0.9873	7059174300	7008143966	0.9928	0.9444	0.8018	1006166798	6.97
L342	45891292	45793094	0.9979	45383654	0.9889	6883693800	6836073420	0.9931	0.9425	0.7932	1004090042	6.81
L343	48988646	48879840	0.9978	48372572	0.9874	7348296900	7295901682	0.9929	0.9454	0.8168	1007159995	7.24
L344	46654760	46539281	0.9975	46033366	0.9867	6998214000	6944112335	0.9923	0.9448	0.7982	1006530019	6.9
L345	46070426	45970500	0.9978	45534260	0.9884	6910563900	6861867077	0.993	0.9437	0.795	1005408537	6.82
L346	46147098	46040352	0.9977	45598440	0.9881	6922064700	6871784166	0.9927	0.9435	0.794	1005132507	6.84
L347	41155132	41062384	0.9977	40675306	0.9883	6173269800	6129126341	0.9928	0.9396	0.7431	1001032114	6.12
L348	43054572	42959181	0.9978	42546792	0.9882	6458185800	6411972880	0.9928	0.9409	0.7648	1002354004	6.4
L349	55813942	55681590	0.9976	55110100	0.9874	8372091300	8310032413	0.9926	0.948	0.8581	1009984052	8.23
L35	48533190	48407928	0.9974	47795644	0.9848	7279978500	7210697770	0.9905	0.9468	0.8076	1008644036	7.15
L350	53372796	53245253	0.9976	52596790	0.9855	8005919400	7945783734	0.9925	0.9474	0.8434	1009327568	7.87
L351	40129528	40037610	0.9977	39597484	0.9867	6019429200	5976123619	0.9928	0.9395	0.7304	1000871143	5.97
L352	49819438	49703079	0.9977	49167160	0.9869	7472915700	7418495887	0.9927	0.9468	0.8226	1008721121	7.35
L353	53967534	53842535	0.9977	53245388	0.9866	8095130100	8036514293	0.9928	0.9486	0.8492	1010588106	7.95
L354	53073268	52945847	0.9976	52365518	0.9867	7960990200	7901525361	0.9925	0.9484	0.8451	1010343917	7.82
L355	51829420	51716279	0.9978	51163438	0.9872	7774413000	7721225449	0.9932	0.9467	0.8375	1008617381	7.66
L356	48319302	48207194	0.9977	47685090	0.9869	7247895300	7197765277	0.9931	0.9459	0.8143	1007777943	7.14
L357	47501708	47398081	0.9978	46914526	0.9876	7125256200	7076596069	0.9932	0.9449	0.8079	1006706506	7.03
L358	55450586	55327687	0.9978	54668516	0.9859	8317587900	8259037801	0.993	0.9481	0.8559	1010088574	8.18
L359	50804392	50691493	0.9978	50118206	0.9865	7620658800	7565248169	0.9927	0.9467	0.8287	1008538055	7.5
L36	49124054	48974495	0.997	48354460	0.9843	7368608100	7298744012	0.9905	0.9465	0.8121	1008410145	7.24
L360	51518364	51402757	0.9978	50856400	0.9872	7727754600	7673648935	0.993	0.9471	0.8361	1008969277	7.61
L361	45562470	45458870	0.9977	44951710	0.9866	6834370500	6786767250	0.993	0.9435	0.7894	1005215609	6.75
L362	49767912	49656278	0.9978	49147742	0.9875	7465186800	7413402743	0.9931	0.946	0.8245	1007887889	7.36
L363	44431302	44329605	0.9977	43900326	0.988	6664695300	6617277147	0.9929	0.9429	0.781	1004507962	6.59
L364	47565966	47450591	0.9976	46922788	0.9865	7134894900	7080124239	0.9923	0.9457	0.8085	1007546418	7.03
L365	43920210	43816748	0.9976	43359578	0.9872	6588031500	6542327896	0.9931	0.9431	0.776	1004718939	6.51
L366	39356180	39256760	0.9975	38906528	0.9886	5903427000	5864009032	0.9933	0.939	0.7263	1000367829	5.86
L367	46698292	46585204	0.9976	46085484	0.9869	7004743800	6953793518	0.9927	0.9453	0.8013	1007117820	6.9
L368	49900708	49750474	0.997	48985724	0.9817	7485106200	7420511346	0.9914	0.9486	0.8205	1010596376	7.34
L369	46426096	46316694	0.9976	45798286	0.9865	6963914400	6916272230	0.9932	0.9461	0.8021	1007892885	6.86
L37	48289266	48153606	0.9972	47469424	0.983	7243389900	7168396505	0.9896	0.9459	0.8004	1007730339	7.11
L370	55530436	55409815	0.9978	54716596	0.9853	8329565400	8274540893	0.9934	0.9498	0.8605	1011933121	8.18
L371	56162614	56022619	0.9975	55375726	0.986	8424392100	8365026520	0.993	0.9496	0.864	1011621463	8.27
L372	51111452	50988139	0.9976	50412488	0.9863	7666717800	7613170889	0.993	0.9482	0.837	1010138332	7.54
L373	52725046	52598406	0.9976	51975946	0.9858	7908756900	7851728867	0.9928	0.9487	0.8455	1010703559	7.77
L374	52423306	52303578	0.9977	51760236	0.9874	7863495900	7811183106	0.9933	0.9486	0.8459	1010583424	7.73
L375	50739618	50610381	0.9975	49970426	0.9848	7610942700	7554156788	0.9925	0.9481	0.8321	1010056559	7.48
L376	53932964	53810745	0.9977	53151830	0.9855	8089944600	8034426144	0.9931	0.9486	0.8521	1010624091	7.95
L377	51231402	51103768	0.9975	50566932	0.987	7684710300	7632130548	0.9932	0.9482	0.8389	1010215573	7.55
L378	50418982	50290073	0.9974	49635080	0.9845	7562847300	7505436636	0.9924	0.9482	0.83	1010222076	7.43
L379	52437494	52309929	0.9976	51720688	0.9863	7865624100	7811734597	0.9931	0.9486	0.8432	1010599664	7.73
L38	51524438	51397070	0.9975	50702686	0.9841	7728665700	7654749367	0.9904	0.9478	0.8283	1009773421	7.58
L380	53130154	52996863	0.9975	52442818	0.9871	7969523100	7913644703	0.993	0.9481	0.8476	1010112337	7.83
L381	68998194	68739510	0.9963	67935956	0.9846	10349729100	10270802105	0.9924	0.9522	0.9036	1014398073	10.13
L382	54466600	54327039	0.9974	53653732	0.9851	8169990000	8108732647	0.9925	0.9501	0.8542	1012222358	8.01
L383	48070286	47943668	0.9974	47403082	0.9861	7210542900	7159002967	0.9929	0.9468	0.8151	1008706323	7.1
L384	52980228	52745281	0.9956	51775920	0.9773	7947034200	7830065045	0.9853	0.951	0.8463	1013122951	7.73
L385	51207620	50960271	0.9952	50038286	0.9772	7681143000	7566521568	0.9851	0.9508	0.8369	1012925575	7.47
L386	52522764	52283835	0.9955	51315914	0.977	7878414600	7758763062	0.9848	0.9508	0.843	1012966836	7.66
L387	49865164	49642186	0.9955	48683212	0.9763	7479774600	7369154727	0.9852	0.9497	0.8249	1011732255	7.28
L388	51159516	50897304	0.9949	49882208	0.975	7673927400	7545536961	0.9833	0.951	0.8327	1013114168	7.45
L389	53603840	53323005	0.9948	52385444	0.9773	8040576000	7918898894	0.9849	0.951	0.8507	1013122934	7.82
L39	52820952	52690743	0.9975	52097832	0.9863	7923142800	7851259363	0.9909	0.9469	0.8378	1008789729	7.78
L390	65496944	65197231	0.9954	63968122	0.9767	9824541600	9680607218	0.9853	0.9539	0.8964	1016248301	9.53
L391	48606798	48393784	0.9956	47580730	0.9789	7291019700	7179700662	0.9847	0.9496	0.8156	1011646730	7.1
L392	42939256	42712274	0.9947	41878554	0.9753	6440888400	6338803929	0.9842	0.9458	0.7572	1007607915	6.29
L393	54597772	54348055	0.9954	53373198	0.9776	8189665800	8065214221	0.9848	0.9524	0.8558	1014618094	7.95
L394	48566396	48343087	0.9954	47461632	0.9773	7284959400	7174631004	0.9849	0.95	0.8156	1012096654	7.09
L395	54799022	54548884	0.9954	53538768	0.977	8219853300	8097969786	0.9852	0.952	0.8561	1014261897	7.98
L396	60120504	59849977	0.9955	58600904	0.9747	9018075600	8881920110	0.9849	0.9532	0.8746	1015482626	8.75
L397	50997800	50763714	0.9954	49904320	0.9786	7649670000	7531241501	0.9845	0.9509	0.8352	1013028108	7.43
L398	56396764	56141378	0.9955	55038692	0.9759	8459514600	8331996180	0.9849	0.953	0.8627	1015252083	8.21
L399	50844876	50606223	0.9953	49716372	0.9778	7626731400	7510049399	0.9847	0.9504	0.8337	1012525222	7.42
L4	53226836	53094423	0.9975	52561190	0.9875	7984025400	7928858194	0.9931	0.9465	0.843	1008402044	7.86
L40	51594190	51476644	0.9977	50940462	0.9873	7739128500	7674330633	0.9916	0.947	0.833	1008944067	7.61
L400	55030744	54786007	0.9956	53801244	0.9777	8254611600	8132421089	0.9852	0.9524	0.8584	1014693337	8.01
L41	50619762	50461329	0.9969	49818244	0.9842	7592964300	7515504745	0.9898	0.9472	0.8231	1009120943	7.45
L42	48475728	48344282	0.9973	47722060	0.9845	7271359200	7199414050	0.9901	0.946	0.8076	1007803528	7.14
L43	47496022	47370644	0.9974	46797960	0.9853	7124403300	7057062451	0.9905	0.9453	0.7995	1007080856	7.01
L44	47008998	46898193	0.9976	46402498	0.9871	7051349700	6990215887	0.9913	0.9449	0.7992	1006646999	6.94
L45	52305276	52175684	0.9975	51526210	0.9851	7845791400	7772564183	0.9907	0.9469	0.831	1008789782	7.7
L46	50331518	50197651	0.9973	49553628	0.9845	7549727700	7478876061	0.9906	0.9475	0.8215	1009410175	7.41
L47	36126908	36020767	0.9971	35589056	0.9851	5419036200	5369612798	0.9909	0.9351	0.6645	996256060	5.39
L48	53062572	52943780	0.9978	52361830	0.9868	7959385800	7890830944	0.9914	0.9481	0.8407	1010076238	7.81
L49	52574006	52441079	0.9975	51782104	0.9849	7886100900	7811639868	0.9906	0.9477	0.8341	1009636502	7.74
L5	44343778	44224513	0.9973	43605508	0.9834	6651566700	6596735560	0.9918	0.9428	0.7687	1004374435	6.57
L50	43192942	42976485	0.995	42390380	0.9814	6478941300	6402446349	0.9882	0.9418	0.754	1003393077	6.38
L51	43500142	43397937	0.9977	42866994	0.9854	6525021300	6467912161	0.9912	0.9416	0.7604	1003174756	6.45
L52	39022580	38926257	0.9975	38447202	0.9853	5853387000	5802659080	0.9913	0.9381	0.7073	999418619	5.81
L53	46091172	45978786	0.9976	45379542	0.9846	6913675800	6853561930	0.9913	0.9443	0.7873	1006054052	6.81
L54	45507520	45407831	0.9978	44951908	0.9878	6826128000	6772629249	0.9922	0.9424	0.7859	1003982433	6.75
L55	41923784	41829121	0.9977	41305282	0.9852	6288567600	6236328525	0.9917	0.9403	0.7428	1001783264	6.23
L56	41984096	41872539	0.9973	41313674	0.984	6297614400	6237920071	0.9905	0.9411	0.7417	1002629530	6.22
L57	40900252	40806838	0.9977	40267156	0.9845	6135037800	6085206504	0.9919	0.9391	0.7316	1000521707	6.08
L58	42679092	42565111	0.9973	41974492	0.9835	6401863800	6342399953	0.9907	0.9418	0.7495	1003364844	6.32
L59	42189908	42089482	0.9976	41574018	0.9854	6328486200	6272866403	0.9912	0.9399	0.7454	1001382965	6.26
L6	44179264	44077392	0.9977	43646964	0.988	6626889600	6580711673	0.993	0.9427	0.7767	1004288143	6.55
L60	49671934	49543006	0.9974	48866754	0.9838	7450790100	7388662351	0.9917	0.9444	0.8102	1006086549	7.34
L61	43970758	43868128	0.9977	43315430	0.9851	6595613700	6539789890	0.9915	0.942	0.767	1003529179	6.52
L62	42234230	42106922	0.997	41563534	0.9841	6335134500	6280700556	0.9914	0.9403	0.7478	1001747625	6.27
L63	44307888	44168965	0.9969	43595518	0.9839	6646183200	6586405973	0.991	0.9426	0.7707	1004261029	6.56
L64	41265594	41129129	0.9967	40572592	0.9832	6189839100	6132889986	0.9908	0.9406	0.7348	1002050736	6.12
L65	40660848	40538726	0.997	39893488	0.9811	6099127200	6044430729	0.991	0.9378	0.7208	999121439	6.05
L66	174932260	174483090	0.9974	172030306	0.9834	26239839000	26002406405	0.991	0.9579	0.947	1020474994	25.48
L67	46324474	46196770	0.9972	45536884	0.983	6948671100	6889657113	0.9915	0.9441	0.7876	1005768126	6.85
L68	47453548	47319897	0.9972	46778506	0.9858	7118032200	7068554296	0.993	0.9442	0.8035	1005866224	7.03
L69	55839204	55703426	0.9976	54919182	0.9835	8375880600	8308606839	0.992	0.9487	0.8526	1010694123	8.22
L7	48561736	48468721	0.9981	48021006	0.9889	7284260400	7236552684	0.9935	0.9445	0.814	1006237487	7.19
L70	50469198	50344301	0.9975	49729654	0.9853	7570379700	7514602690	0.9926	0.9467	0.8251	1008560372	7.45
L71	47753320	47627910	0.9974	46933990	0.9828	7162998000	7103180076	0.9916	0.9445	0.7986	1006270023	7.06
L72	47870994	47745021	0.9974	47130214	0.9845	7180649100	7126074844	0.9924	0.9447	0.8038	1006426375	7.08
L73	48058594	47926594	0.9973	47274336	0.9837	7208789100	7149405382	0.9918	0.9454	0.803	1007213736	7.1
L74	50337590	50187045	0.997	49489398	0.9831	7550638500	7493173471	0.9924	0.9461	0.8206	1007937561	7.43
L75	49121560	48998198	0.9975	48367588	0.9847	7368234000	7307706077	0.9918	0.946	0.8112	1007840908	7.25
L76	58238852	58067941	0.9971	57267570	0.9833	8735827800	8672065829	0.9927	0.9486	0.8629	1010575603	8.58
L77	57706338	57531220	0.997	56706958	0.9827	8655950700	8582980326	0.9916	0.9494	0.8616	1011443556	8.49
L78	49554762	49433924	0.9976	48770156	0.9842	7433214300	7374838649	0.9921	0.9458	0.8146	1007649626	7.32
L79	42384276	42241100	0.9966	41633564	0.9823	6357641400	6303108200	0.9914	0.9415	0.7471	1003064739	6.28
L8	46906570	46777904	0.9973	46157966	0.984	7035985500	6979852401	0.992	0.9459	0.7959	1007735063	6.93
L80	52498244	52302044	0.9963	51490906	0.9808	7874736600	7803480005	0.991	0.9465	0.8315	1008399522	7.74
L81	43543404	43399515	0.9967	42732502	0.9814	6531510600	6472782051	0.991	0.9425	0.7578	1004086072	6.45
L82	47595076	47479509	0.9976	46972420	0.9869	7139261400	7089252859	0.993	0.944	0.8052	1005732551	7.05
L83	48855806	48724259	0.9973	47942956	0.9813	7328370900	7264780584	0.9913	0.9447	0.8037	1006492432	7.22
L84	56435688	56280926	0.9973	55364888	0.981	8465353200	8398221848	0.9921	0.9503	0.8594	1012397023	8.3
L85	52440950	52288649	0.9971	51352922	0.9793	7866142500	7798794300	0.9914	0.9488	0.8348	1010810840	7.72
L86	51251684	51106332	0.9972	50155702	0.9786	7687752600	7619845340	0.9912	0.9478	0.8243	1009804470	7.55
L87	46124318	45974449	0.9968	44950666	0.9746	6918647700	6847996581	0.9898	0.9453	0.7707	1007122997	6.8
L88	41874032	41755365	0.9972	41090762	0.9813	6281104800	6231564147	0.9921	0.9428	0.7441	1004413153	6.2
L89	55042400	54876182	0.997	54037320	0.9817	8256360000	8195125856	0.9926	0.9496	0.8547	1011683662	8.1
L9	47303516	47185093	0.9975	46655964	0.9863	7095527400	7041331813	0.9924	0.9455	0.8046	1007334330	6.99
L90	48432578	48303446	0.9973	47511892	0.981	7264886700	7206882846	0.992	0.9473	0.806	1009270170	7.14
L91	51435698	51296313	0.9973	50482870	0.9815	7715354700	7653890587	0.992	0.9484	0.8328	1010439835	7.57
L92	48483004	48339287	0.997	47505042	0.9798	7272450600	7211170729	0.9916	0.9477	0.8093	1009681736	7.14
L93	57655464	57489578	0.9971	56492936	0.9798	8648319600	8579532658	0.992	0.9495	0.863	1011587979	8.48
L94	56059366	55926723	0.9976	55126004	0.9834	8408904900	8350146501	0.993	0.9492	0.8605	1011230649	8.26
L95	51546084	51423615	0.9976	50654110	0.9827	7731912600	7676782219	0.9929	0.9477	0.8345	1009679340	7.6
L96	53141560	52980112	0.997	52149044	0.9813	7971234000	7911440599	0.9925	0.9491	0.8435	1011121068	7.82
L97	44600366	44450771	0.9966	43758674	0.9811	6690054900	6636564826	0.992	0.9443	0.7736	1006050464	6.6
L98	46220284	46105732	0.9975	45443998	0.9832	6933042600	6882105133	0.9927	0.9445	0.7932	1006276077	6.84
L99	47503564	47388077	0.9976	46699608	0.9831	7125534600	7073247576	0.9927	0.9453	0.8045	1007071110	7.02

## Sheet: Table S3
Table S3 Distribution of SNPs after LD pruned.
CHR	Raw SNP	Pruned	Remained
1	2269831	1986506	283325
2	1736885	1512913	223972
3	1291906	1133527	158379
4	1076107	940868	135239
5	707642	614168	93474
6	464223	405929	58294
7	449881	388313	61568
8	320095	275670	44425
9	300650	256672	43978
10	239000	203382	35618
11	202153	173440	28713
12	247151	210873	36278
13	214718	183541	31177
14	180161	154119	26042
15	139090	115473	23617
16	4219	2810	1409
17	120306	98484	21822
18	131076	108145	22931
19	115563	96152	19411
20	159077	135238	23839
21	77845	64714	13131
22	26275	20631	5644
23	64832	51982	12850
24	77873	62540	15333
25	19134	14639	4495
26	60725	47451	13274
27	52370	40764	11606
28	46063	36296	9767
W	990	402	588
Z	14703	12099	2604

## Sheet: Table S4
Table S4 Estimates of genetic correlations between clutch traits g using the relationship matrix that blends genomic information
	BWFE	LR	LC	FWLCS	LWLCS	NUMC	LNDWEL
AFE	0.614±0.103	0.029±0.098	0.02±0.077	1±0.913	1±0.971	-0.304±1.091	0.118±0.151
BWFE		0.141±0.148	0.009±0.116	0.938±0.684	1±1.113	-0.197±0.130	-0.006±0.239
LR			0.796±0.104	-0.196±0.316	1±1.655	-0.688±0.131	-0.984±0.031
LC				-0.949±0.842	0.944±1.679	-0.879±0.069	-0.485±0.229
FWLCS					1±0.002	0.25±0.443	0.111±0.48
LWLCS						-0.933±0.943	-1±0.347
NUMC							-0.676±0.096

## Sheet: Table S5
Table S5 GWAS significant SNPs.
Trait	CHR	BP	SNP	Ref	Alt	Bata	P
afe	1	7413930	1:7413930	T	C	-8.49801	1.28368e-07
afe	1	30524767	1:30524767	G	A	8.97791	2.5935e-07
afe	3	3861251	3:3861251	C	A	3.55303	5.37957e-07
afe	3	68184881	3:68184881	C	T	4.56175	3.47276e-07
afe	4	83252456	4:83252456	C	T	-4.57029	2.37518e-07
afe	5	37728920	5:37728920	G	A	-5.19821	6.15718e-07
afe	5	37729010	5:37729010	C	T	-5.19745	5.32296e-07
afe	6	19003506	6:19003506	A	T	-4.10039	4.59746e-07
afe	6	19039248	6:19039248	G	A	-3.85685	1.36235e-07
afe	6	19039251	6:19039251	C	T	-3.80528	1.35724e-07
afe	6	19978709	6:19978709	A	G	-4.06195	2.04348e-07
afe	6	19978757	6:19978757	T	G	-4.38099	1.12838e-08
afe	6	19978789	6:19978789	C	T	-4.04443	3.3789e-07
afe	6	19980445	6:19980445	T	C	-4.40873	2.19473e-08
afe	7	24962435	7:24962435	G	A	7.10708	5.21044e-07
afe	9	3314445	9:3314445	C	T	3.56183	4.18422e-07
afe	9	3352561	9:3352561	A	G	-4.80695	6.67443e-08
afe	9	7747988	9:7747988	T	C	-3.69441	2.73743e-07
afe	9	7747991	9:7747991	A	G	-3.70647	2.66546e-07
bwfe	1	149332781	1:149332781	G	A	-53.8625	4.18779e-07
bwfe	1	170758187	1:170758187	T	C	81.9773	6.45563e-07
bwfe	1	171012883	1:171012883	A	C	74.1326	5.35683e-07
bwfe	1	171014775	1:171014775	T	C	70.9928	6.73506e-07
bwfe	1	171014844	1:171014844	A	G	72.8172	6.20326e-08
bwfe	1	171053547	1:171053547	G	C	83.487	2.63944e-07
bwfe	1	171058729	1:171058729	G	T	81.6568	1.68616e-07
bwfe	1	171140323	1:171140323	C	T	85.1023	3.43273e-07
bwfe	1	171140362	1:171140362	G	A	88.2535	2.5917e-07
bwfe	1	171321233	1:171321233	A	G	69.6334	2.71782e-07
bwfe	1	171323623	1:171323623	G	A	76.657	2.65778e-07
bwfe	1	171732987	1:171732987	G	A	64.8805	3.87244e-07
bwfe	1	171732996	1:171732996	G	C	63.6244	3.66096e-07
bwfe	3	42669045	3:42669045	T	C	60.9295	1.84073e-07
bwfe	4	73327400	4:73327400	A	G	-98.357	4.17079e-07
bwfe	4	73454830	4:73454830	G	A	-47.0459	4.83325e-07
bwfe	4	86584563	4:86584563	T	C	-86.8244	3.11937e-07
bwfe	8	16338421	8:16338421	A	T	69.5304	1.8023e-07
bwfe	13	3647164	13:3647164	A	G	-50.1946	5.08506e-07
bwfe	14	11999007	14:11999007	G	A	-71.4421	4.92036e-07
bwfe	18	7998007	18:7998007	T	G	-100.421	5.74781e-07
bwfe	23	491832	23:491832	C	T	-94.938	2.40578e-07
bwfe	23	657595	23:657595	T	C	-113.427	1.46941e-07
lr	1	173782660	1:173782660	A	G	-5.10717	6.36092e-07
lr	13	12869249	13:12869249	G	A	-4.23077	4.03314e-07
lr	13	12932169	13:12932169	T	C	-6.90937	6.37624e-07
lr	5	39490051	5:39490051	G	T	-5.78599	3.5478e-07
lr	5	43133788	5:43133788	T	C	-4.70586	2.08481e-07
lr	5	43134224	5:43134224	T	C	-4.79003	1.58685e-07
lr	5	43134232	5:43134232	C	T	-4.92982	9.46082e-08
lr	5	43134311	5:43134311	T	C	-4.49647	2.84977e-07
lr	5	43134319	5:43134319	T	G	-4.61144	2.17476e-07
lr	5	43134373	5:43134373	T	C	-5.03493	6.47288e-08
lr	5	43134395	5:43134395	C	T	-4.58481	5.77593e-07
lr	5	43136383	5:43136383	T	C	-4.7902	9.64506e-08
lr	5	43136449	5:43136449	C	T	-4.99798	1.97279e-08
lr	5	43136463	5:43136463	A	G	-4.95386	1.92022e-08
lr	5	43136550	5:43136550	C	T	-4.86707	3.92464e-08
lr	5	43136565	5:43136565	G	A	-4.51577	3.15308e-07
lr	5	43891409	5:43891409	G	A	-6.44897	1.30566e-07
lr	5	44402789	5:44402789	G	A	-4.60806	5.80863e-07
lr	5	45316324	5:45316324	A	G	4.27311	5.03516e-07
lc	1	31515520	1:31515520	A	G	-8.98982	3.71104e-07
lc	1	31519909	1:31519909	T	C	-9.23957	2.69043e-09
lc	1	33499062	1:33499062	C	T	-5.81237	4.59976e-07
lc	1	35071629	1:35071629	C	A	-9.43647	4.52982e-08
lc	1	35178616	1:35178616	G	A	-8.18348	7.50314e-08
lc	1	35181939	1:35181939	A	G	-7.50068	3.7793e-07
lc	1	37113172	1:37113172	G	A	-8.73019	8.31867e-08
lc	1	37136847	1:37136847	A	G	-7.63365	4.13718e-07
lc	1	37136902	1:37136902	A	T	-7.93356	2.6057e-07
lc	1	37145061	1:37145061	C	T	-8.68446	3.37457e-08
lc	1	37148084	1:37148084	C	T	-8.30926	3.39038e-07
lc	1	37160559	1:37160559	G	A	-7.49617	2.56808e-07
lc	1	39810717	1:39810717	T	A	-7.54071	5.20214e-07
lc	1	40548144	1:40548144	C	T	-7.04132	1.07961e-07
lc	1	118434585	1:118434585	T	G	-5.29036	5.99764e-07
lc	1	155955919	1:155955919	A	T	-7.53648	6.32351e-07
lc	1	157630857	1:157630857	T	A	-6.55944	6.23101e-07
lc	1	166998836	1:166998836	T	G	-8.11639	2.00933e-07
lc	1	167031151	1:167031151	T	G	-7.20439	5.30179e-07
lc	1	167031182	1:167031182	T	C	-7.83357	4.92722e-08
lc	2	63040466	2:63040466	T	C	-5.89499	4.04089e-07
lc	2	63043015	2:63043015	A	C	-5.23837	5.41219e-07
lc	2	103500847	2:103500847	T	C	-6.82465	1.51778e-07
lc	3	11596950	3:11596950	A	G	-8.33173	1.44171e-07
lc	3	16867987	3:16867987	C	G	-5.91968	1.06221e-07
lc	3	16870130	3:16870130	C	T	-8.33808	7.77133e-11
lc	3	34132127	3:34132127	C	T	-7.00834	1.98917e-07
lc	3	76565536	3:76565536	T	A	-4.45005	1.3836e-07
lc	4	50279449	4:50279449	T	C	-7.38663	1.71045e-07
lc	4	52167810	4:52167810	A	G	-5.54116	4.02191e-07
lc	4	52649492	4:52649492	T	C	-4.37635	6.30387e-08
lc	4	56572493	4:56572493	A	T	-5.95705	4.46144e-07
lc	4	56956942	4:56956942	G	A	-7.88984	9.79577e-08
lc	4	70677676	4:70677676	G	A	-3.93454	6.03622e-07
lc	4	71855427	4:71855427	G	A	-7.74963	2.82746e-08
lc	4	71898723	4:71898723	C	T	-7.35486	4.9696e-07
lc	4	71941339	4:71941339	A	G	-8.24784	3.08658e-07
lc	4	71956407	4:71956407	T	G	-8.98403	6.40472e-10
lc	4	72024240	4:72024240	G	A	-6.46102	4.73173e-07
lc	4	72024257	4:72024257	A	T	-6.61907	4.59394e-07
lc	4	72758554	4:72758554	G	C	-8.06246	9.19887e-08
lc	4	83228672	4:83228672	T	C	-5.54659	5.82911e-07
lc	4	88020299	4:88020299	T	C	-6.74041	4.46871e-07
lc	5	24158829	5:24158829	A	G	-6.61026	1.94491e-08
lc	6	4029646	6:4029646	T	C	-7.08964	2.89313e-07
lc	8	5033467	8:5033467	T	C	-5.41453	1.75412e-07
lc	8	5192208	8:5192208	A	G	-5.34646	4.5739e-07
lc	8	5228560	8:5228560	T	C	-4.10808	2.88486e-07
lc	8	5964874	8:5964874	G	T	-7.84883	3.67696e-08
lc	8	6418061	8:6418061	T	G	-3.76447	1.81614e-07
lc	8	6861178	8:6861178	A	G	-9.72631	6.44836e-09
lc	8	7170084	8:7170084	G	A	-6.64706	4.01419e-07
lc	8	7187084	8:7187084	T	C	-4.63399	5.11932e-08
lc	8	7259993	8:7259993	A	G	-7.46869	3.90187e-08
lc	8	8269098	8:8269098	A	G	-5.92594	1.52871e-07
lc	8	14471037	8:14471037	G	A	-5.32507	6.37888e-07
lc	8	15141265	8:15141265	G	A	-5.09717	2.34967e-07
lc	9	13586651	9:13586651	A	G	-7.33973	2.14109e-07
lc	9	17581514	9:17581514	C	T	-3.67236	1.16752e-07
lc	9	19365706	9:19365706	C	T	-7.75019	3.03872e-07
lc	9	19561569	9:19561569	A	G	-8.07736	5.71007e-07
lc	9	19613123	9:19613123	C	T	-6.34888	2.36962e-07
lc	9	19708862	9:19708862	A	G	-7.79034	2.26087e-07
lc	9	20839482	9:20839482	A	G	-7.20103	1.46604e-07
lc	9	21224268	9:21224268	A	G	-8.15022	1.62324e-08
lc	9	21224329	9:21224329	T	A	-8.32917	4.56872e-07
lc	9	21879019	9:21879019	A	G	-7.7856	2.33767e-08
lc	9	21884694	9:21884694	G	T	-7.80172	6.15903e-07
lc	10	18269555	10:18269555	A	G	-6.1639	9.54481e-08
lc	10	18355533	10:18355533	A	C	-5.3948	1.02925e-07
lc	10	18359158	10:18359158	A	G	-6.38225	1.68951e-08
lc	10	18408637	10:18408637	G	A	-7.2279	2.54769e-08
lc	10	18413037	10:18413037	T	C	-6.46683	1.70406e-07
lc	10	18415954	10:18415954	A	C	-7.61081	6.05373e-08
lc	10	18623480	10:18623480	C	T	-5.23895	6.23293e-07
lc	10	18623862	10:18623862	A	T	-6.29147	3.15607e-07
lc	10	18626828	10:18626828	A	G	-6.67399	5.05383e-07
lc	10	18629517	10:18629517	T	C	-6.09371	2.63468e-07
lc	10	18641056	10:18641056	C	A	-7.43515	4.69028e-10
lc	10	18641058	10:18641058	G	C	-7.43515	4.69028e-10
lc	10	18644663	10:18644663	T	C	-6.23129	4.10592e-07
lc	10	18646672	10:18646672	A	G	-5.92542	1.24437e-07
lc	10	18646697	10:18646697	C	G	-5.79459	2.46293e-07
lc	10	18647271	10:18647271	A	G	-5.91353	1.04271e-07
lc	10	18648352	10:18648352	G	T	-6.09919	4.08027e-08
lc	10	18648893	10:18648893	C	T	-6.66247	5.51989e-07
lc	10	18652630	10:18652630	A	G	-6.72926	2.0085e-08
lc	10	18713103	10:18713103	T	A	-6.05028	3.89945e-08
lc	10	18824678	10:18824678	C	A	-5.94151	4.44546e-07
lc	10	18903887	10:18903887	G	C	-5.84769	4.53895e-07
lc	10	18916997	10:18916997	C	T	-5.99451	4.86331e-07
lc	10	18921595	10:18921595	A	G	-6.12262	9.38931e-08
lc	10	18922248	10:18922248	G	A	-5.3889	1.15579e-07
lc	10	19085850	10:19085850	A	G	-6.27433	9.7788e-08
lc	11	12396671	11:12396671	A	C	-5.70982	5.66163e-07
lc	12	7425497	12:7425497	T	A	-7.31213	1.61253e-07
lc	12	10559567	12:10559567	T	A	-6.076	5.80087e-07
lc	12	15204994	12:15204994	T	C	-7.71015	6.84759e-08
lc	21	343934	21:343934	T	C	-4.62506	1.39184e-07
lc	21	372838	21:372838	A	G	-5.70758	3.63245e-07
lc	21	372851	21:372851	G	A	-5.69291	3.7918e-07
lc	21	372860	21:372860	A	C	-5.71356	3.70343e-07
lc	21	479135	21:479135	C	T	-8.35595	3.69703e-08
lc	24	1263625	24:1263625	C	T	-8.11086	6.82489e-07
lc	28	3363579	28:3363579	T	C	-6.21503	6.08164e-07
fwlCs	1	167312472	1:167312472	A	G	-2.2649	1.95409e-07
fwlCs	1	171811681	1:171811681	C	T	-3.00198	5.60265e-07
fwlCs	2	40119589	2:40119589	T	G	-2.48032	4.9592e-07
fwlCs	4	82173143	4:82173143	T	C	-1.85752	2.88413e-08
fwlCs	5	55325535	5:55325535	T	C	-3.44668	3.29566e-07
fwlCs	5	55818952	5:55818952	G	C	-3.46012	6.20049e-07
fwlCs	10	2038843	10:2038843	A	G	-1.72032	3.03752e-07
fwlCs	10	4615411	10:4615411	T	C	-3.15074	4.06992e-07
fwlCs	10	4615422	10:4615422	A	G	-3.19477	3.29139e-07
fwlCs	14	6153293	14:6153293	T	C	-2.2286	4.70078e-07
fwlCs	19	5785818	19:5785818	A	G	-2.28718	3.64026e-07
lwlCs	1	167312472	1:167312472	A	G	-2.2114	2.49305e-07
lwlCs	1	171811681	1:171811681	C	T	-3.09333	1.62973e-07
lwlCs	1	171998908	1:171998908	G	A	-3.63614	4.9737e-07
lwlCs	2	40119589	2:40119589	T	G	-2.48925	3.1457e-07
lwlCs	3	78019078	3:78019078	T	C	-3.70276	6.71879e-07
lwlCs	4	82097182	4:82097182	A	C	-2.39402	4.79663e-07
lwlCs	6	34553033	6:34553033	G	A	-3.04262	5.47394e-07
lwlCs	11	6254790	11:6254790	G	A	-2.22124	4.23936e-07
numC	3	51224906	3:51224906	C	T	4.64858	4.31871e-07
ldne	1	29006097	1:29006097	A	T	-10.1551	3.04662e-07
ldne	1	39566858	1:39566858	C	T	-14.1981	1.50634e-09
ldne	1	39566859	1:39566859	A	C	-14.1981	1.50634e-09
ldne	1	39571997	1:39571997	A	T	-13.4728	8.18544e-08
ldne	1	39572013	1:39572013	C	T	-13.0083	1.97565e-07
ldne	1	40673852	1:40673852	A	C	-13.1823	2.79817e-08
ldne	1	40680597	1:40680597	A	T	-10.6999	4.99091e-07
ldne	1	40684029	1:40684029	G	A	-11.1016	1.29403e-07
ldne	1	40690427	1:40690427	T	C	-10.6573	3.08973e-07
ldne	1	40693959	1:40693959	A	G	-11.3865	1.64766e-07
ldne	1	40707940	1:40707940	G	A	-9.64956	3.23329e-07
ldne	1	40730313	1:40730313	G	T	-9.39686	1.13222e-07
ldne	1	40851125	1:40851125	G	T	-12.6292	5.81774e-07
ldne	1	40913121	1:40913121	C	G	-10.6962	4.64925e-07
ldne	1	40918082	1:40918082	T	C	-9.86883	7.69464e-08
ldne	1	53131690	1:53131690	A	G	-11.2163	1.76822e-08
ldne	1	53131694	1:53131694	A	G	-9.96715	2.44753e-08
ldne	1	81578996	1:81578996	T	C	-10.7269	6.80663e-07
ldne	1	168244597	1:168244597	T	C	-8.02873	3.9853e-08
ldne	2	84162572	2:84162572	T	A	-10.5619	4.08909e-07
ldne	2	112292773	2:112292773	C	G	-13.6603	5.07629e-08
ldne	2	112292968	2:112292968	C	T	-11.8954	2.69138e-07
ldne	2	112293055	2:112293055	T	C	-12.8111	3.75752e-09
ldne	2	112320072	2:112320072	T	A	-12.9267	1.52727e-07
ldne	2	117800959	2:117800959	T	C	-12.8752	3.08324e-07
ldne	2	129186471	2:129186471	A	T	-9.81025	5.56995e-07
ldne	2	129328566	2:129328566	T	C	-13.6739	1.38479e-07
ldne	2	129328604	2:129328604	C	T	-10.6318	6.44096e-07
ldne	2	129328629	2:129328629	G	A	-15.6716	2.20117e-09
ldne	2	129528291	2:129528291	A	T	-7.56797	1.06371e-07
ldne	2	129557688	2:129557688	G	A	-13.8504	7.62178e-09
ldne	2	129745847	2:129745847	T	C	-11.1923	4.22383e-09
ldne	2	130319378	2:130319378	T	C	-12.6552	1.73345e-07
ldne	2	131300819	2:131300819	G	A	-13.305	5.87243e-09
ldne	2	131335298	2:131335298	G	A	-12.1477	4.17713e-07
ldne	3	5494614	3:5494614	A	T	-13.2422	1.8303e-07
ldne	3	33578330	3:33578330	G	A	-12.9172	1.34878e-07
ldne	3	40729162	3:40729162	T	A	-10.6501	2.56618e-07
ldne	3	58089197	3:58089197	A	G	-12.6935	3.38509e-07
ldne	3	58089198	3:58089198	G	A	-12.6935	3.38509e-07
ldne	3	62083185	3:62083185	G	T	-11.03	2.01715e-07
ldne	3	65712532	3:65712532	T	G	-8.49979	5.59452e-08
ldne	3	66218116	3:66218116	G	A	-12.232	5.37634e-07
ldne	3	66738255	3:66738255	A	G	-13.5923	1.35345e-07
ldne	3	66738799	3:66738799	G	A	-13.6102	6.69726e-09
ldne	3	76785889	3:76785889	A	G	-10.8444	4.0971e-07
ldne	3	81452337	3:81452337	A	T	-12.2965	1.9181e-07
ldne	3	82168385	3:82168385	A	G	-9.62533	6.69268e-07
ldne	3	82171305	3:82171305	G	A	-11.3663	5.815e-07
ldne	3	82300995	3:82300995	A	G	-14.3424	1.44137e-07
ldne	3	82305772	3:82305772	A	G	-13.4993	1.21573e-07
ldne	3	82310293	3:82310293	T	C	-14.3243	1.7395e-08
ldne	3	82310311	3:82310311	C	T	-17.1622	1.28878e-09
ldne	3	82316108	3:82316108	A	T	-8.72111	2.48845e-07
ldne	3	82316140	3:82316140	A	G	-11.1237	1.49368e-07
ldne	3	82317762	3:82317762	A	G	-13.4091	1.91883e-07
ldne	3	82329843	3:82329843	C	G	-9.97551	3.41264e-07
ldne	3	83332198	3:83332198	A	T	-13.441	3.34841e-08
ldne	3	83391760	3:83391760	C	T	-14.1107	1.97702e-07
ldne	3	83401235	3:83401235	C	A	-14.5294	1.0667e-07
ldne	3	83409414	3:83409414	A	T	-13.6474	5.00768e-07
ldne	3	83425349	3:83425349	C	G	-12.6505	4.67386e-07
ldne	3	83440649	3:83440649	C	A	-16.5385	1.62965e-10
ldne	3	83441662	3:83441662	T	G	-13.0991	5.16815e-07
ldne	3	83444758	3:83444758	A	G	-13.3671	4.23759e-07
ldne	3	83468967	3:83468967	T	C	-13.4597	6.46184e-08
ldne	3	83509626	3:83509626	A	T	-13.2783	2.58177e-07
ldne	3	83514494	3:83514494	C	A	-13.7396	5.56174e-07
ldne	3	86452569	3:86452569	G	A	-8.94792	3.38173e-07
ldne	3	87671167	3:87671167	C	T	-6.96516	1.76329e-07
ldne	4	4286596	4:4286596	A	C	-12.8681	1.32084e-07
ldne	4	4331129	4:4331129	T	C	-12.4843	4.22567e-08
ldne	4	4561218	4:4561218	C	T	-11.3862	1.03009e-07
ldne	4	4869379	4:4869379	G	A	-13.8211	3.66539e-07
ldne	4	34494386	4:34494386	C	T	-12.0343	2.65851e-07
ldne	4	34712286	4:34712286	A	G	-6.34508	4.4584e-07
ldne	4	34753091	4:34753091	T	A	-9.30195	7.65994e-08
ldne	4	34816635	4:34816635	C	T	-6.13173	4.38938e-07
ldne	4	34888761	4:34888761	C	T	-11.0107	3.20295e-08
ldne	4	34892486	4:34892486	A	G	-13.3076	1.48737e-07
ldne	4	34895969	4:34895969	A	G	-9.94346	2.88423e-08
ldne	4	47643752	4:47643752	G	C	-6.45336	2.60864e-07
ldne	4	47784662	4:47784662	T	C	-8.35306	1.11641e-07
ldne	4	49462985	4:49462985	A	G	-8.8784	2.55461e-07
ldne	4	60244570	4:60244570	T	C	-11.9551	1.20626e-07
ldne	4	60244612	4:60244612	C	T	-12.9856	6.11577e-08
ldne	4	60268362	4:60268362	T	C	-9.64264	2.86088e-07
ldne	4	88786388	4:88786388	A	G	-7.53902	4.43123e-07
ldne	5	19068624	5:19068624	C	T	-11.5723	1.41031e-07
ldne	5	28199681	5:28199681	G	A	-11.9522	1.41794e-07
ldne	5	28199722	5:28199722	C	G	-12.9974	1.73816e-07
ldne	5	28199773	5:28199773	C	T	-11.811	6.34183e-07
ldne	5	30616602	5:30616602	A	G	-13.7551	2.12509e-07
ldne	5	30617372	5:30617372	C	T	-13.1812	1.81428e-07
ldne	5	49561393	5:49561393	A	C	-10.968	1.75672e-07
ldne	5	56636772	5:56636772	G	A	-7.60322	5.0682e-07
ldne	5	56704506	5:56704506	C	A	-10.9789	3.43234e-07
ldne	5	56705127	5:56705127	T	C	-11.5173	2.48862e-09
ldne	5	56828314	5:56828314	C	G	-12.8462	3.52407e-10
ldne	5	56872286	5:56872286	C	T	-11.7378	5.04186e-07
ldne	5	56872295	5:56872295	T	G	-13.1637	8.82614e-09
ldne	5	56872298	5:56872298	T	A	-13.1557	9.49781e-09
ldne	5	57223022	5:57223022	A	G	-8.34588	2.43515e-07
ldne	5	57503054	5:57503054	C	A	-10.8828	4.64099e-07
ldne	5	57503116	5:57503116	G	A	-13.2704	1.6791e-08
ldne	5	57711667	5:57711667	G	A	-10.725	4.68491e-07
ldne	5	57964865	5:57964865	C	T	-14.6064	2.917e-08
ldne	5	57991976	5:57991976	T	C	-12.2577	2.77504e-07
ldne	5	57992090	5:57992090	A	G	-8.88558	6.56926e-07
ldne	5	57993793	5:57993793	G	A	-10.3618	4.74696e-08
ldne	5	57993796	5:57993796	C	T	-10.3263	5.2192e-08
ldne	5	58001319	5:58001319	G	A	-9.45665	2.59665e-07
ldne	5	58001322	5:58001322	G	T	-9.48826	2.37615e-07
ldne	5	58124628	5:58124628	C	T	-13.1233	5.20056e-08
ldne	5	58124629	5:58124629	A	G	-13.1233	5.20056e-08
ldne	5	58662195	5:58662195	G	A	-12.2146	1.05684e-08
ldne	5	58662611	5:58662611	G	A	-11.1153	3.0476e-07
ldne	5	58666233	5:58666233	A	T	-13.7875	1.53701e-08
ldne	6	2374900	6:2374900	C	T	-12.6801	1.02861e-07
ldne	6	5590832	6:5590832	A	C	-15.1235	4.3019e-09
ldne	6	5591382	6:5591382	G	A	-14.4889	4.02863e-08
ldne	6	17585669	6:17585669	A	G	-13.2771	4.38264e-08
ldne	6	22521800	6:22521800	C	G	-13.2394	8.14036e-09
ldne	6	22533640	6:22533640	T	C	-14.0809	5.15945e-08
ldne	6	23502628	6:23502628	T	C	-8.91449	2.02226e-08
ldne	6	23506060	6:23506060	A	G	-7.73274	6.21112e-07
ldne	6	23506074	6:23506074	T	G	-8.09045	2.34532e-07
ldne	6	23514745	6:23514745	G	A	-8.04006	4.98737e-07
ldne	6	27501396	6:27501396	G	A	-13.5468	2.09836e-07
ldne	6	27571188	6:27571188	T	C	-9.26471	4.03538e-07
ldne	6	28682567	6:28682567	T	C	-10.0219	1.0326e-07
ldne	6	30154850	6:30154850	A	G	-11.8244	3.6192e-07
ldne	7	275543	7:275543	G	A	-10.7181	1.29842e-07
ldne	7	5594233	7:5594233	T	C	-6.19315	5.20388e-07
ldne	7	5999300	7:5999300	G	T	-11.2869	4.33776e-09
ldne	7	5999346	7:5999346	A	C	-10.4663	5.59166e-08
ldne	7	9058331	7:9058331	G	T	-12.328	2.49209e-07
ldne	7	9173295	7:9173295	T	A	-11.2082	1.16732e-07
ldne	7	9174638	7:9174638	C	T	-6.66102	6.35448e-07
ldne	7	9445531	7:9445531	G	A	-10.8646	4.4791e-07
ldne	7	9450053	7:9450053	A	G	-10.3941	1.47191e-07
ldne	7	10365551	7:10365551	A	G	-12.6742	1.77768e-07
ldne	7	10367851	7:10367851	T	C	-11.0125	2.48701e-07
ldne	7	10368850	7:10368850	T	C	-13.0299	1.50424e-08
ldne	7	10368881	7:10368881	T	C	-11.6422	4.07453e-07
ldne	7	10368909	7:10368909	C	T	-14.0993	7.0793e-09
ldne	7	10744110	7:10744110	T	C	-13.5796	2.59759e-09
ldne	7	10752171	7:10752171	A	G	-14.0327	2.80882e-07
ldne	7	10937034	7:10937034	C	T	-10.7005	4.35353e-07
ldne	7	12652903	7:12652903	T	C	-8.27141	6.50418e-07
ldne	7	34416853	7:34416853	A	C	-7.19325	3.72216e-07
ldne	7	34417843	7:34417843	T	C	-8.15367	1.69563e-07
ldne	7	34417870	7:34417870	G	A	-8.03659	5.00208e-07
ldne	8	26171857	8:26171857	A	G	-13.8381	4.41697e-08
ldne	11	7206200	11:7206200	A	G	-10.1568	3.03937e-07
ldne	11	7209508	11:7209508	G	A	-12.2373	1.42758e-07
ldne	11	18087448	11:18087448	T	C	-11.2193	7.49085e-08
ldne	11	18275888	11:18275888	G	A	-10.5212	1.36193e-07
ldne	11	18469563	11:18469563	G	T	-11.1575	2.437e-07
ldne	12	7852387	12:7852387	A	T	-9.60577	2.53912e-07
ldne	12	7861590	12:7861590	G	A	-12.305	4.17083e-07
ldne	12	7864605	12:7864605	C	G	-13.328	4.25097e-07
ldne	12	7864695	12:7864695	C	T	-13.2359	2.21951e-08
ldne	12	7914587	12:7914587	A	T	-9.62201	6.27543e-07
ldne	12	7968896	12:7968896	T	C	-10.7401	4.97681e-07
ldne	12	9125762	12:9125762	A	C	-7.3298	1.97433e-07
ldne	12	9347385	12:9347385	T	C	-5.63844	2.97514e-07
ldne	12	10175221	12:10175221	A	G	-15.6148	2.00041e-09
ldne	12	10262153	12:10262153	T	C	-13.0683	4.3119e-08
ldne	12	10262209	12:10262209	A	G	-9.82013	3.21631e-07
ldne	12	10266567	12:10266567	A	G	-11.6491	3.0455e-07
ldne	12	10437134	12:10437134	A	G	-8.94968	5.88023e-07
ldne	12	10780012	12:10780012	A	G	-13.1008	1.57032e-07
ldne	12	10782588	12:10782588	C	T	-12.5994	1.19927e-08
ldne	12	11438063	12:11438063	T	C	-13.7443	6.8378e-07
ldne	12	11438110	12:11438110	T	C	-14.9459	3.55466e-08
ldne	12	11445007	12:11445007	A	G	-13.2529	2.8639e-07
ldne	12	11448612	12:11448612	G	T	-12.9524	5.57341e-09
ldne	12	11452985	12:11452985	T	C	-16.6767	4.53871e-11
ldne	12	11468806	12:11468806	C	T	-17.7392	1.15775e-11
ldne	12	11473287	12:11473287	C	T	-11.5963	2.09209e-07
ldne	12	11473288	12:11473288	A	G	-11.5963	2.09209e-07
ldne	12	11473389	12:11473389	T	C	-15.3601	8.03326e-09
ldne	12	11519440	12:11519440	A	G	-14.2338	6.77987e-10
ldne	12	11519622	12:11519622	G	C	-11.5364	5.00533e-09
ldne	12	11520617	12:11520617	T	C	-9.22722	4.5141e-07
ldne	12	11523679	12:11523679	C	T	-14.248	2.7771e-08
ldne	12	11540423	12:11540423	A	C	-11.4518	6.26534e-07
ldne	12	11540655	12:11540655	C	T	-8.33876	5.80882e-07
ldne	12	12333946	12:12333946	T	G	-8.62636	5.49582e-08
ldne	14	3262887	14:3262887	T	A	-11.9513	5.23305e-07
ldne	14	3398738	14:3398738	C	T	-10.0118	4.87379e-07
ldne	14	3452324	14:3452324	A	G	-7.62355	1.99695e-07
ldne	14	3457240	14:3457240	T	C	-12.2329	1.42858e-08
ldne	14	4042566	14:4042566	C	T	-9.65791	5.6171e-07
ldne	14	4136147	14:4136147	T	G	-11.1618	4.52455e-08
ldne	14	4366354	14:4366354	G	A	-11.7864	4.96743e-07
ldne	14	5053660	14:5053660	A	T	-14.672	1.50804e-09
ldne	14	5057130	14:5057130	A	G	-13.2447	7.79375e-08
ldne	17	783148	17:783148	A	G	-15.4578	2.24844e-09
ldne	17	783155	17:783155	T	C	-15.4452	2.31084e-09
ldne	17	1845063	17:1845063	T	C	-12.0098	1.68785e-07
ldne	19	5930225	19:5930225	G	A	-6.98557	4.47712e-07
ldne	22	4965444	22:4965444	C	T	-10.831	7.70411e-08
ldne	22	4966854	22:4966854	G	A	-11.2496	1.44575e-07
ldne	22	4968269	22:4968269	A	G	-10.5443	2.86078e-07
ldne	23	2843233	23:2843233	T	C	-14.5371	6.96212e-09
ldne	23	2844937	23:2844937	T	C	-15.6569	2.58793e-08
ldne	23	2847269	23:2847269	T	C	-9.6815	4.41171e-07
ldne	23	4566518	23:4566518	T	C	-10.1627	1.0572e-07
ldne	23	4795987	23:4795987	T	C	-15.2824	2.58216e-09
ldne	23	4795989	23:4795989	C	T	-14.753	1.12965e-08
ldne	23	4795993	23:4795993	A	G	-14.8438	9.30155e-09
ldne	25	2769845	25:2769845	C	G	-13.1615	2.75961e-08
ldne	25	3016667	25:3016667	A	G	-9.09361	2.82757e-07
ldne	28	1016993	28:1016993	A	G	-11.3693	5.82247e-08
ldne	28	1018949	28:1018949	T	C	-10.9715	9.09769e-08
ldne	28	1020224	28:1020224	C	T	-10.8685	9.86789e-09
ldne	28	1024644	28:1024644	A	G	-13.0831	3.97141e-09
ldne	28	1035698	28:1035698	A	G	-12.9603	2.16994e-10
ldne	28	1035829	28:1035829	T	C	-11.6329	1.97858e-07
ldne	28	1040736	28:1040736	A	G	-13.2737	3.41443e-11
ldne	28	1041043	28:1041043	T	C	-9.8598	1.64386e-08
ldne	28	1041203	28:1041203	A	G	-8.51489	2.87296e-07
ldne	28	1044079	28:1044079	A	G	-11.4204	6.40699e-10
ldne	28	1046280	28:1046280	T	C	-11.8182	5.81026e-07
ldne	28	1047422	28:1047422	G	A	-10.7912	3.28338e-08
ldne	28	1049187	28:1049187	G	C	-8.11044	6.68627e-07
ldne	28	1143254	28:1143254	G	C	-6.59359	1.48325e-07
ldne	28	2402630	28:2402630	A	G	-11.5321	3.03342e-07
ldne	Z	1018716	Z:1018716	A	G	-9.51262	1.4228e-08
ldne	Z	1637518	Z:1637518	G	C	-10.0674	6.94649e-09
ldne	Z	1719462	Z:1719462	G	A	-11.4746	8.43262e-11
ldne	Z	1845891	Z:1845891	A	C	-10.7614	2.72031e-09

## Sheet: Table S6
Table S6 Annotations of GWAS significant SNPs.
SNP	Consequence	Gene name	Gene ID
1:7413930	intron_variant	FRMD4A	ENSGALG00000034992
1:29006097	intron_variant	CNTN1	ENSGALG00000009523
1:30524767	intron_variant	NELL2	ENSGALG00000009601
1:31515520	intergenic_variant	-	-
1:31519909	intergenic_variant	-	-
1:33499062	intergenic_variant	-	-
1:35071629	intergenic_variant	-	-
1:35178616	upstream_gene_variant	IFNG	ENSGALG00000009903
1:35181939	upstream_gene_variant	IFNG	ENSGALG00000009903
1:37113172	intergenic_variant	-	-
1:37136847	intergenic_variant	-	-
1:37136902	intergenic_variant	-	-
1:37145061	intergenic_variant	-	-
1:37148084	upstream_gene_variant	-	ENSGALG00000052790
1:37160559	intron_variant,non_coding_transcript_variant	-	ENSGALG00000052790
1:39566858	intron_variant	PAWR	ENSGALG00000010320
1:39566859	intron_variant	PAWR	ENSGALG00000010320
1:39571997	intron_variant	PAWR	ENSGALG00000010320
1:39571997	upstream_gene_variant	-	ENSGALG00000050373
1:39572013	intron_variant	PAWR	ENSGALG00000010320
1:39572013	upstream_gene_variant	-	ENSGALG00000050373
1:39810717	intergenic_variant	-	-
1:40548144	intron_variant	PPFIA2	ENSGALG00000010958
1:40673852	intergenic_variant	-	-
1:40680597	intergenic_variant	-	-
1:40684029	intergenic_variant	-	-
1:40690427	intergenic_variant	-	-
1:40693959	intergenic_variant	-	-
1:40707940	intergenic_variant	-	-
1:40730313	intergenic_variant	-	-
1:40851125	upstream_gene_variant	-	ENSGALG00000052461
1:40913121	intron_variant	TMTC2	ENSGALG00000010975
1:40918082	intron_variant	TMTC2	ENSGALG00000010975
1:53131690	upstream_gene_variant	TIMP3	ENSGALG00000028627
1:53131690	intron_variant	SYN3	ENSGALG00000033589
1:53131694	upstream_gene_variant	TIMP3	ENSGALG00000028627
1:53131694	intron_variant	SYN3	ENSGALG00000033589
1:81578996	intergenic_variant	-	-
1:118434585	intergenic_variant	-	-
1:155955919	intergenic_variant	-	-
1:157630857	intron_variant	BORA	ENSGALG00000016931
1:166998836	intergenic_variant	-	-
1:167031151	intergenic_variant	-	-
1:167031182	intergenic_variant	-	-
1:168244597	intron_variant	ENOX1	ENSGALG00000016967
10:18269555	intergenic_variant	-	-
10:18355533	intron_variant	IGDCC3	ENSGALG00000007371
10:18359158	upstream_gene_variant	IGDCC3	ENSGALG00000007371
10:18408637	intron_variant	IGDCC4	ENSGALG00000007410
10:18413037	intron_variant	IGDCC4	ENSGALG00000007410
10:18415954	intron_variant	IGDCC4	ENSGALG00000007410
10:18623480	intron_variant	MEGF11	ENSGALG00000007631
10:18623862	intron_variant	MEGF11	ENSGALG00000007631
10:18626828	intron_variant	MEGF11	ENSGALG00000007631
10:18629517	intron_variant	MEGF11	ENSGALG00000007631
10:18641056	intron_variant	MEGF11	ENSGALG00000007631
10:18641058	intron_variant	MEGF11	ENSGALG00000007631
10:18644663	intron_variant	MEGF11	ENSGALG00000007631
10:18646672	intron_variant	MEGF11	ENSGALG00000007631
10:18646697	intron_variant	MEGF11	ENSGALG00000007631
10:18647271	intron_variant	MEGF11	ENSGALG00000007631
10:18648352	intron_variant	MEGF11	ENSGALG00000007631
10:18648893	intron_variant	MEGF11	ENSGALG00000007631
10:18652630	intron_variant	MEGF11	ENSGALG00000007631
10:18713103	intron_variant	MEGF11	ENSGALG00000007631
10:18824678	intergenic_variant	-	-
10:18903887	intron_variant	TIPIN	ENSGALG00000007649
10:18903887	upstream_gene_variant	SCARNA14	ENSGALG00000025592
10:18903887	upstream_gene_variant	MAP2K1	ENSGALG00000007687
10:18916997	intron_variant	MAP2K1	ENSGALG00000007687
10:18916997	upstream_gene_variant	MAP2K1	ENSGALG00000007687
10:18921595	intron_variant	MAP2K1	ENSGALG00000007687
10:18922248	intron_variant	MAP2K1	ENSGALG00000007687
10:19085850	intergenic_variant	-	-
11:7206200	intergenic_variant	-	-
11:7209508	intergenic_variant	-	-
11:12396671	upstream_gene_variant	-	ENSGALG00000051423
11:18087448	intron_variant	BANP	ENSGALG00000005872
11:18275888	intergenic_variant	-	-
11:18469563	upstream_gene_variant	APRT	ENSGALG00000031000
11:18469563	downstream_gene_variant	GALNS	ENSGALG00000039673
12:7425497	intergenic_variant	-	-
12:7852387	intron_variant	CACNA2D3	ENSGALG00000005400
12:7861590	intron_variant	CACNA2D3	ENSGALG00000005400
12:7864605	intron_variant	CACNA2D3	ENSGALG00000005400
12:7864695	intron_variant	CACNA2D3	ENSGALG00000005400
12:7914587	intron_variant	CACNA2D3	ENSGALG00000005400
12:7968896	intron_variant	CACNA2D3	ENSGALG00000005400
12:9125762	intron_variant	ARF4	ENSGALG00000005622
12:9347385	intron_variant	ABHD6	ENSGALG00000005696
12:10175221	intron_variant	-	ENSGALG00000006056
12:10262153	intron_variant	-	ENSGALG00000006056
12:10262209	intron_variant	-	ENSGALG00000006056
12:10266567	intron_variant	-	ENSGALG00000006056
12:10437134	intergenic_variant	-	-
12:10559567	intergenic_variant	-	-
12:10780012	intron_variant	TXNRD3	ENSGALG00000039363
12:10782588	intron_variant	TXNRD3	ENSGALG00000039363
12:11438063	intron_variant	GRIP2	ENSGALG00000037545
12:11438110	intron_variant	GRIP2	ENSGALG00000037545
12:11445007	intron_variant	GRIP2	ENSGALG00000037545
12:11448612	intron_variant	GRIP2	ENSGALG00000037545
12:11452985	intron_variant	GRIP2	ENSGALG00000037545
12:11468806	intron_variant	GRIP2	ENSGALG00000037545
12:11473287	intron_variant	GRIP2	ENSGALG00000037545
12:11473288	intron_variant	GRIP2	ENSGALG00000037545
12:11473389	intron_variant	GRIP2	ENSGALG00000037545
12:11519440	intergenic_variant	-	-
12:11519622	intergenic_variant	-	-
12:11520617	intergenic_variant	-	-
12:11523679	intergenic_variant	-	-
12:11540423	intergenic_variant	-	-
12:11540655	intergenic_variant	-	-
12:12333946	intron_variant	CFAP20DC	ENSGALG00000007168
12:15204994	intron_variant	SUCLG2	ENSGALG00000007652
14:3262887	intron_variant	MAD1L1	ENSGALG00000004224
14:3398738	intron_variant	MAD1L1	ENSGALG00000004224
14:3452324	intron_variant	MAD1L1	ENSGALG00000004224
14:3457240	intron_variant	MAD1L1	ENSGALG00000004224
14:4042566	intron_variant	SDK1	ENSGALG00000004420
14:4042566	intron_variant,non_coding_transcript_variant	-	ENSGALG00000053400
14:4136147	intron_variant	SDK1	ENSGALG00000004420
14:4366354	intron_variant	FOXK1	ENSGALG00000004460
14:5053660	synonymous_variant	TNFRSF13B	ENSGALG00000024122
14:5057130	upstream_gene_variant	TNFRSF13B	ENSGALG00000024122
17:783148	3_prime_UTR_variant	ABCA2	ENSGALG00000036894
17:783148	upstream_gene_variant	CLIC3	ENSGALG00000038789
17:783148	downstream_gene_variant	-	ENSGALG00000050552
17:783155	3_prime_UTR_variant	ABCA2	ENSGALG00000036894
17:783155	upstream_gene_variant	CLIC3	ENSGALG00000038789
17:783155	downstream_gene_variant	-	ENSGALG00000050552
17:1845063	downstream_gene_variant	SLC31A1	ENSGALG00000008844
17:1845063	upstream_gene_variant	PRPF4	ENSGALG00000008857
17:1845063	synonymous_variant	CDC26	ENSGALG00000053517
19:5930225	intron_variant	SUPT6H	ENSGALG00000000146
2:63040466	intron_variant	NEDD9	ENSGALG00000012747
2:63040466	splice_region_variant,intron_variant	C1orf145	ENSGALG00000019570
2:63043015	intron_variant	NEDD9	ENSGALG00000012747
2:63043015	intron_variant	C1orf145	ENSGALG00000019570
2:84162572	upstream_gene_variant	-	ENSGALG00000048825
2:103500847	upstream_gene_variant	-	ENSGALG00000049694
2:112292773	intron_variant	TOX	ENSGALG00000039102
2:112292968	intron_variant	TOX	ENSGALG00000039102
2:112293055	intron_variant	TOX	ENSGALG00000039102
2:112320072	intron_variant	TOX	ENSGALG00000039102
2:117800959	intron_variant	STAU2	ENSGALG00000031390
2:129186471	intron_variant	ATP6V1C1	ENSGALG00000034099
2:129328566	intron_variant	DCAF13	ENSGALG00000034618
2:129328604	intron_variant	DCAF13	ENSGALG00000034618
2:129328629	intron_variant	DCAF13	ENSGALG00000034618
2:129528291	intron_variant	RIMS2	ENSGALG00000040256
2:129557688	intron_variant	RIMS2	ENSGALG00000040256
2:129745847	intron_variant	RIMS2	ENSGALG00000040256
2:130319378	intron_variant	ZFPM2	ENSGALG00000040079
2:131300819	intergenic_variant	-	-
2:131335298	intron_variant	OXR1	ENSGALG00000042182
21:343934	upstream_gene_variant	-	ENSGALG00000039525
21:343934	downstream_gene_variant	-	ENSGALG00000047857
21:372838	non_coding_transcript_exon_variant	-	ENSGALG00000053482
21:372838	intron_variant	-	ENSGALG00000047857
21:372851	non_coding_transcript_exon_variant	-	ENSGALG00000053482
21:372851	intron_variant	-	ENSGALG00000047857
21:372860	non_coding_transcript_exon_variant	-	ENSGALG00000053482
21:372860	intron_variant	-	ENSGALG00000047857
21:479135	upstream_gene_variant	-	ENSGALG00000047857
22:4965444	intergenic_variant	-	-
22:4966854	intergenic_variant	-	-
22:4968269	intergenic_variant	-	-
23:2843233	3_prime_UTR_variant	-	ENSGALG00000029653
23:2843233	downstream_gene_variant	-	ENSGALG00000029653
23:2843233	upstream_gene_variant	-	ENSGALG00000047210
23:2844937	3_prime_UTR_variant	-	ENSGALG00000029653
23:2844937	downstream_gene_variant	-	ENSGALG00000029653
23:2844937	upstream_gene_variant	-	ENSGALG00000047210
23:2847269	intron_variant	-	ENSGALG00000029653
23:4566518	intergenic_variant	-	-
23:4795987	intron_variant	CSMD2	ENSGALG00000030229
23:4795989	intron_variant	CSMD2	ENSGALG00000030229
23:4795993	intron_variant	CSMD2	ENSGALG00000030229
24:1263625	downstream_gene_variant	-	ENSGALG00000052453
25:2769845	intron_variant	MEF2D	ENSGALG00000037787
25:2769845	upstream_gene_variant	MEF2D	ENSGALG00000037787
25:3016667	upstream_gene_variant	FLAD1	ENSGALG00000027700
25:3016667	upstream_gene_variant	SHC1	ENSGALG00000039775
25:3016667	upstream_gene_variant	CKS1B	ENSGALG00000028664
28:1016993	downstream_gene_variant	-	ENSGALG00000000722
28:1018949	downstream_gene_variant	-	ENSGALG00000000722
28:1018949	downstream_gene_variant	-	ENSGALG00000024395
28:1020224	downstream_gene_variant	-	ENSGALG00000000722
28:1020224	downstream_gene_variant	-	ENSGALG00000024395
28:1024644	downstream_gene_variant	ELAVL1	ENSGALG00000000726
28:1024644	non_coding_transcript_exon_variant	-	ENSGALG00000024395
28:1035698	intron_variant	ELAVL1	ENSGALG00000000726
28:1035829	intron_variant	ELAVL1	ENSGALG00000000726
28:1040736	intron_variant	ELAVL1	ENSGALG00000000726
28:1041043	intron_variant	ELAVL1	ENSGALG00000000726
28:1041203	intron_variant	ELAVL1	ENSGALG00000000726
28:1044079	intron_variant	ELAVL1	ENSGALG00000000726
28:1046280	intron_variant	ELAVL1	ENSGALG00000000726
28:1047422	intron_variant	ELAVL1	ENSGALG00000000726
28:1049187	intron_variant	ELAVL1	ENSGALG00000000726
28:1143254	downstream_gene_variant	CACTIN	ENSGALG00000024391
28:1143254	downstream_gene_variant	HMG20B	ENSGALG00000027838
28:1143254	synonymous_variant	TBXA2R	ENSGALG00000037888
28:1143254	downstream_gene_variant	GIPC3	ENSGALG00000047801
28:2402630	upstream_gene_variant	ONECUT3	ENSGALG00000028081
28:3363579	downstream_gene_variant	SLC39A3	ENSGALG00000020582
28:3363579	upstream_gene_variant	DIRAS1	ENSGALG00000026955
28:3363579	upstream_gene_variant	-	ENSGALG00000049579
3:3861251	intron_variant	-	ENSGALG00000008416
3:5494614	downstream_gene_variant	-	ENSGALG00000008725
3:11596950	intergenic_variant	-	-
3:16867987	intron_variant	GPCPD1	ENSGALG00000009130
3:16870130	intron_variant	GPCPD1	ENSGALG00000009130
3:33578330	intergenic_variant	-	-
3:34132127	intron_variant	SMYD3	ENSGALG00000010653
3:40729162	intron_variant	TRIM67	ENSGALG00000030960
3:58089197	intergenic_variant	-	-
3:58089198	intergenic_variant	-	-
3:62083185	intergenic_variant	-	-
3:65712532	upstream_gene_variant	LAMA4	ENSGALG00000015001
3:65712532	intron_variant,non_coding_transcript_variant	-	ENSGALG00000030728
3:66218116	downstream_gene_variant	SLC16A10	ENSGALG00000015040
3:66218116	intron_variant,non_coding_transcript_variant	-	ENSGALG00000051915
3:66218116	3_prime_UTR_variant	SLC16A10	ENSGALG00000015040
3:66738255	synonymous_variant	WASF1	ENSGALG00000015066
3:66738799	intron_variant	WASF1	ENSGALG00000015066
3:68184881	intron_variant	-	ENSGALG00000015345
3:68184881	upstream_gene_variant	-	ENSGALG00000015345
3:76565536	intron_variant	ZNF292	ENSGALG00000035472
3:76785889	intergenic_variant	-	-
3:81452337	intergenic_variant	-	-
3:82168385	intergenic_variant	-	-
3:82171305	intergenic_variant	-	-
3:82300995	intron_variant	ASRGL1	ENSGALG00000015949
3:82305772	intron_variant	ASRGL1	ENSGALG00000015949
3:82310293	intron_variant	ASRGL1	ENSGALG00000015949
3:82310311	intron_variant	ASRGL1	ENSGALG00000015949
3:82316108	intron_variant	ASRGL1	ENSGALG00000015949
3:82316140	intron_variant	ASRGL1	ENSGALG00000015949
3:82317762	intron_variant	ASRGL1	ENSGALG00000015949
3:82329843	intergenic_variant	-	-
3:83332198	intron_variant	ADGRB3	ENSGALG00000016176
3:83391760	intron_variant	ADGRB3	ENSGALG00000016176
3:83401235	intron_variant	ADGRB3	ENSGALG00000016176
3:83409414	intron_variant	ADGRB3	ENSGALG00000016176
3:83425349	intron_variant	ADGRB3	ENSGALG00000016176
3:83440649	intron_variant	ADGRB3	ENSGALG00000016176
3:83441662	intron_variant	ADGRB3	ENSGALG00000016176
3:83444758	intron_variant	ADGRB3	ENSGALG00000016176
3:83468967	intron_variant	ADGRB3	ENSGALG00000016176
3:83509626	intron_variant	ADGRB3	ENSGALG00000016176
3:83514494	intron_variant	ADGRB3	ENSGALG00000016176
3:86452569	downstream_gene_variant	-	ENSGALG00000052875
3:87671167	intergenic_variant	-	-
4:4286596	intergenic_variant	-	-
4:4331129	downstream_gene_variant	BRS3	ENSGALG00000006406
4:4331129	upstream_gene_variant	HTATSF1	ENSGALG00000006410
4:4561218	downstream_gene_variant	-	ENSGALG00000037349
4:4561218	upstream_gene_variant	-	ENSGALG00000049919
4:4869379	intron_variant	FGF13	ENSGALG00000006508
4:34494386	intron_variant,non_coding_transcript_variant	-	ENSGALG00000051981
4:34712286	intron_variant	GTF2E2	ENSGALG00000010283
4:34712286	downstream_gene_variant	WRN	ENSGALG00000040909
4:34712286	downstream_gene_variant	SMIM18	ENSGALG00000049741
4:34753091	upstream_gene_variant	DCTN6	ENSGALG00000010298
4:34753091	downstream_gene_variant	-	ENSGALG00000010316
4:34753091	downstream_gene_variant	gga-mir-6591	ENSGALG00000027019
4:34816635	intron_variant	-	ENSGALG00000010316
4:34888761	intron_variant	-	ENSGALG00000010316
4:34892486	intron_variant	-	ENSGALG00000010316
4:34895969	intron_variant	-	ENSGALG00000010316
4:47643752	intergenic_variant	-	-
4:47784662	intergenic_variant	-	-
4:49462985	intron_variant	TNKS	ENSGALG00000043164
4:50279449	intron_variant	SLC4A4	ENSGALG00000031105
4:52167810	upstream_gene_variant	-	ENSGALG00000054461
4:52649492	intron_variant	FAT4	ENSGALG00000011823
4:56572493	intron_variant	CAMK2D	ENSGALG00000041635
4:56956942	intron_variant	ANK2	ENSGALG00000012044
4:60244570	upstream_gene_variant	-	ENSGALG00000054214
4:60244570	downstream_gene_variant	-	ENSGALG00000049121
4:60244612	upstream_gene_variant	-	ENSGALG00000054214
4:60244612	downstream_gene_variant	-	ENSGALG00000049121
4:60268362	intergenic_variant	-	-
4:70677676	intergenic_variant	-	-
4:71855427	intron_variant,non_coding_transcript_variant	-	ENSGALG00000048636
4:71898723	intergenic_variant	-	-
4:71941339	downstream_gene_variant	-	ENSGALG00000050883
4:71956407	intergenic_variant	-	-
4:72024240	intergenic_variant	-	-
4:72024257	intergenic_variant	-	-
4:72758554	intergenic_variant	-	-
4:83228672	intron_variant	-	ENSGALG00000015705
4:83252456	intron_variant	-	ENSGALG00000050742
4:88020299	intergenic_variant	-	-
4:88786388	downstream_gene_variant	-	ENSGALG00000052420
5:19068624	intergenic_variant	-	-
5:24158829	intron_variant	PEX16	ENSGALG00000008421
5:28199681	intron_variant	PLEKHD1	ENSGALG00000009431
5:28199722	intron_variant	PLEKHD1	ENSGALG00000009431
5:28199773	intron_variant	PLEKHD1	ENSGALG00000009431
5:30616602	intron_variant	FMN1	ENSGALG00000009723
5:30617372	intron_variant	FMN1	ENSGALG00000009723
5:37728920	intergenic_variant	-	-
5:37729010	intergenic_variant	-	-
5:49561393	intron_variant	PPP2R5C	ENSGALG00000029996
5:56636772	synonymous_variant	CGRRF1	ENSGALG00000012206
5:56704506	intergenic_variant	-	-
5:56705127	intergenic_variant	-	-
5:56828314	intergenic_variant	-	-
5:56872286	upstream_gene_variant	-	ENSGALG00000054363
5:56872295	upstream_gene_variant	-	ENSGALG00000054363
5:56872298	upstream_gene_variant	-	ENSGALG00000054363
5:57223022	intron_variant	MDGA2	ENSGALG00000012228
5:57503054	intergenic_variant	-	-
5:57503116	intergenic_variant	-	-
5:57711667	intergenic_variant	-	-
5:57964865	intron_variant	MAP4K5	ENSGALG00000012321
5:57991976	intron_variant	MAP4K5	ENSGALG00000012321
5:57992090	intron_variant	MAP4K5	ENSGALG00000012321
5:57993793	intron_variant	MAP4K5	ENSGALG00000012321
5:57993796	intron_variant	MAP4K5	ENSGALG00000012321
5:58001319	intron_variant	MAP4K5	ENSGALG00000012321
5:58001322	intron_variant	MAP4K5	ENSGALG00000012321
5:58124628	upstream_gene_variant	PYGL	ENSGALG00000012365
5:58124628	downstream_gene_variant	TRIM9	ENSGALG00000012367
5:58124629	upstream_gene_variant	PYGL	ENSGALG00000012365
5:58124629	downstream_gene_variant	TRIM9	ENSGALG00000012367
5:58662195	intron_variant,non_coding_transcript_variant	-	ENSGALG00000050220
5:58662195	upstream_gene_variant	-	ENSGALG00000050220
5:58662611	upstream_gene_variant	-	ENSGALG00000050220
5:58666233	upstream_gene_variant	-	ENSGALG00000050220
6:2374900	intron_variant	GRID1	ENSGALG00000037366
6:4029646	intron_variant,non_coding_transcript_variant	-	ENSGALG00000049940
6:5590832	upstream_gene_variant	RET	ENSGALG00000002555
6:5590832	intron_variant	RET	ENSGALG00000002555
6:5591382	upstream_gene_variant	RET	ENSGALG00000002555
6:5591382	intron_variant	RET	ENSGALG00000002555
6:17585669	intron_variant	PIK3AP1	ENSGALG00000005547
6:19003506	upstream_gene_variant	MAPK8	ENSGALG00000006109
6:19003506	intron_variant	PTPN20	ENSGALG00000050857
6:19039248	intron_variant	MAPK8	ENSGALG00000006109
6:19039251	intron_variant	MAPK8	ENSGALG00000006109
6:19978709	intergenic_variant	-	-
6:19978757	intergenic_variant	-	-
6:19978789	intergenic_variant	-	-
6:19980445	downstream_gene_variant	-	ENSGALG00000054450
6:22521800	intron_variant	-	ENSGALG00000007007
6:22533640	intron_variant	-	ENSGALG00000007007
6:23502628	upstream_gene_variant	ARMH3	ENSGALG00000007658
6:23502628	missense_variant	HPS6	ENSGALG00000020741
6:23502628	downstream_gene_variant	-	ENSGALG00000007645
6:23506060	upstream_gene_variant	ARMH3	ENSGALG00000007658
6:23506060	upstream_gene_variant	HPS6	ENSGALG00000020741
6:23506060	intron_variant	ARMH3	ENSGALG00000007658
6:23506074	upstream_gene_variant	ARMH3	ENSGALG00000007658
6:23506074	upstream_gene_variant	HPS6	ENSGALG00000020741
6:23506074	intron_variant	ARMH3	ENSGALG00000007658
6:23514745	intron_variant	ARMH3	ENSGALG00000007658
6:27501396	intergenic_variant	-	-
6:27571188	downstream_gene_variant	GPAM	ENSGALG00000008795
6:27571188	upstream_gene_variant	-	ENSGALG00000050428
6:28682567	upstream_gene_variant	VWA2	ENSGALG00000008980
6:28682567	intron_variant	TDRD1	ENSGALG00000046180
6:30154850	intron_variant	PDZD8	ENSGALG00000029095
7:275543	intergenic_variant	-	-
7:5594233	intron_variant,non_coding_transcript_variant	-	ENSGALG00000048518
7:5999300	upstream_gene_variant	ASB1	ENSGALG00000004272
7:5999346	upstream_gene_variant	ASB1	ENSGALG00000004272
7:9058331	intergenic_variant	-	-
7:9173295	intron_variant,non_coding_transcript_variant	-	ENSGALG00000052239
7:9174638	intron_variant,non_coding_transcript_variant	-	ENSGALG00000052239
7:9445531	intergenic_variant	-	-
7:9450053	intergenic_variant	-	-
7:10365551	intron_variant	PLCL1	ENSGALG00000008113
7:10367851	upstream_gene_variant	PLCL1	ENSGALG00000008113
7:10368850	upstream_gene_variant	PLCL1	ENSGALG00000008113
7:10368881	upstream_gene_variant	PLCL1	ENSGALG00000008113
7:10368909	upstream_gene_variant	PLCL1	ENSGALG00000008113
7:10744110	intergenic_variant	-	-
7:10752171	intergenic_variant	-	-
7:10937034	intergenic_variant	-	-
7:12652903	intergenic_variant	-	-
7:24962435	intergenic_variant	-	-
7:34416853	intron_variant,non_coding_transcript_variant	-	ENSGALG00000053295
7:34417843	intron_variant,non_coding_transcript_variant	-	ENSGALG00000053295
7:34417870	intron_variant,non_coding_transcript_variant	-	ENSGALG00000053295
8:5033467	intergenic_variant	-	-
8:5192208	downstream_gene_variant	FMO3	ENSGALG00000040573
8:5228560	intron_variant	PRRX1	ENSGALG00000003324
8:5964874	intron_variant	RGS8	ENSGALG00000026263
8:6418061	intron_variant	CEP350	ENSGALG00000003955
8:6861178	intron_variant	RASAL2	ENSGALG00000004323
8:7170084	intron_variant	PAPPA2	ENSGALG00000040432
8:7187084	intron_variant	PAPPA2	ENSGALG00000040432
8:7259993	intron_variant	COP1	ENSGALG00000004500
8:8269098	intron_variant	C1orf21	ENSGALG00000020922
8:14471037	intron_variant	EVI5	ENSGALG00000029582
8:15141265	intergenic_variant	-	-
8:26171857	intron_variant	C8A	ENSGALG00000010850
9:3314445	intron_variant	-	ENSGALG00000006724
9:3352561	intron_variant	-	ENSGALG00000006724
9:7747988	intron_variant,non_coding_transcript_variant	-	ENSGALG00000047853
9:7747991	intron_variant,non_coding_transcript_variant	-	ENSGALG00000047853
9:13586651	intron_variant	FGF12	ENSGALG00000036971
9:13586651	intron_variant	-	ENSGALG00000052927
9:17581514	intron_variant	USP13	ENSGALG00000008909
9:17581514	downstream_gene_variant	NDUFB5	ENSGALG00000009076
9:19365706	downstream_gene_variant	SPATA16	ENSGALG00000030383
9:19561569	intron_variant	FNDC3B	ENSGALG00000009222
9:19613123	intron_variant	FNDC3B	ENSGALG00000009222
9:19708862	intron_variant	PLD1	ENSGALG00000009252
9:20839482	downstream_gene_variant	-	ENSGALG00000028207
9:21224268	intron_variant,non_coding_transcript_variant	-	ENSGALG00000053177
9:21224329	intron_variant,non_coding_transcript_variant	-	ENSGALG00000053177
9:21879019	intron_variant,non_coding_transcript_variant	-	ENSGALG00000048527
9:21884694	intron_variant,non_coding_transcript_variant	-	ENSGALG00000048527
Z:1018716	intergenic_variant	-	-
Z:1637518	intergenic_variant	-	-
Z:1719462	upstream_gene_variant	SKOR2	ENSGALG00000051844
Z:1845891	upstream_gene_variant	ST8SIA5	ENSGALG00000035927
Z:1845891	intron_variant	ST8SIA5	ENSGALG00000035927
1:173782660	downstream_gene_variant	SMAD9	ENSGALG00000017050
13:12869249	intron_variant	-	ENSGALG00000004033
13:12932169	intron_variant	-	ENSGALG00000004033
5:39490051	intron_variant	SPTLC2	ENSGALG00000031928
5:43133788	downstream_gene_variant	-	ENSGALG00000060934
5:43134224	downstream_gene_variant	-	ENSGALG00000060934
5:43134232	downstream_gene_variant	-	ENSGALG00000060934
5:43134311	downstream_gene_variant	-	ENSGALG00000060934
5:43134319	downstream_gene_variant	-	ENSGALG00000060934
5:43134373	downstream_gene_variant	-	ENSGALG00000060934
5:43134395	downstream_gene_variant	-	ENSGALG00000060934
5:43136383	downstream_gene_variant	-	ENSGALG00000060934
5:43136449	downstream_gene_variant	-	ENSGALG00000060934
5:43136463	downstream_gene_variant	-	ENSGALG00000060934
5:43136550	downstream_gene_variant	-	ENSGALG00000060934
5:43136565	downstream_gene_variant	-	ENSGALG00000060934
5:43891409	intron_variant	-	ENSGALG00000010669
5:44402789	intron_variant	-	ENSGALG00000010703
5:45316324	upstream_gene_variant	-	ENSGALG00000034311

## Sheet: Table S7
Table S7 The relationship between SNP genotypes with phenotypes
Trait	CHR	BP	ALT	REF	Phenotype
					ALT/ALT (n)	ALT/REF (n)	REF/REF (n)	Additive effects
AFE	1	7413930	C	T	137.25±9.85 (357)	145.95±11.25 (41)	163 (1)	12.875
AFE	1	30524767	A	G	138.87±10.26 (354)	133.88±8.96 (43)	112.5±8.5 (2)	13.185
AFE	6	19003506	T	A	136.36±1021 (228)	139.88±10.58 (121)	143.27±8.57 (43)	3.455
AFE	6	19039248	A	G	136.18±10.45 (198)	139.36±1025 (118)	141.78±9.59 (74)	2.8
AFE	6	19039251	T	C	136.08±10.38 (183)	139.15±10.56 (127)	141.62±9.31 (80)	2.77
BWFE	1	149332781	G	A	1519.85±161.58 (41)	1465.94±129.39 (129)	1412.48±124.36 (221)	53.685
BWFE	1	171732987	G	A	1319.96±154.94 (23)	1401.00±130.68 (55)	1453.92±129.44 (315)	66.98
BWFE	1	171732996	G	C	1327.60±145.75 (25)	1400.45±131.35 (53)	1455.14±130.02 (319)	63.77
BWFE	8	16338421	A	T	1320.89±108.65 (18)	1401.16±131.02 (86)	1458.58±132.99 (293)	68.845
BWFE	18	7998007	T	G	1662.71±238.94 (7)	1507.44±123.05 (27)	1431.79±129.04 (364)	115.46
LR	1	173782660	A	G	56.15±13.36 (27)	66.91±12.15 (112)	70.01±10.22 (252)	6.93
LR	5	39490051	G	T	57.43±14.19 (23)	65.11±11.81 (82)	69.86±10.74 (292)	6.215
LC	1	35178616	G	A	20.60±14.08 (5)	22.90±19.36 (41)	11.79±7.90 (352)	4.405
LC	1	40548144	C	T	27.44±19.99 (9)	18.24±15.34 (29)	12.18±9.10 (354)	7.63
LC	3	16867987	C	G	21.42±13.94 (12)	20.60±17.99 (49)	11.64±7.81 (337)	4.89
LC	3	34132127	C	T	30.00±23.55 (6)	18.88±14.67 (51)	11.87±8.81 (325)	9.065
LC	4	50279449	T	C	47.67±15.84 (3)	16.23±10.67 (62)	12.15±9.59 (332)	17.76
LC	4	56572493	A	T	20.27±13.22 (11)	18.27±14.56 (67)	11.59±8.58 (319)	4.34
LC	4	56956942	G	A	45.75±19.07 (4)	17.44±13.91 (39)	12.13±8.95 (354)	16.81
LC	8	6861178	A	G	46.50±0.50 (2)	22.29±18.77 (37)	11.85±8.14 (360)	17.325
LC	9	13586651	A	G	48.25±13.55 (4)	15.59±13.80 (43)	12.37±9.07 (348)	17.94
LC	9	19708862	A	G	21.33±18.26 (3)	22.13±18.83 (41)	11.90±8.15 (355)	4.715
LC	10	18641056	C	A	29.88±14.20 (8)	18.13±15.23 (56)	11.79±8.52 (328)	9.045
LC	10	18921595	A	G	27.89±14.48 (9)	18.22±14.79 (63)	11.78±8.61 (323)	8.055
LC	12	15204994	T	C	35.00±25.72 (7)	19.63±12.77 (30)	12.05±8.87 (359)	11.475
FWLCS	1	167312472	A	G	28.27±6.39 (22)	25.93±5.69 (75)	23.90±4.00 (295)	2.185
FWLCS	4	82173143	T	C	26.72±5.90 (75)	24.75±4.53 (155)	23.18±3.58 (155)	1.77
FWLCS	10	2038843	A	G	26.74±6.52 (63)	24.75±4.73 (151)	23.48±3.41 (179)	1.63
FWLCS	14	6153293	T	C	30.19±6.11 (16)	25.16±4.85 (104)	23.92±4.24 (274)	3.135
LWLCE	1	167312472	A	G	29.86±6.17 (22)	27.57±5.50 (75)	25.53±4.08 (295)	2.165
LWLCE	4	82097182	A	C	29.50±6.71 (12)	27.40±5.49 (110)	25.45±3.96 (272)	2.025
LNDWEL	1	39566858	C	T	57.5±56.71 (4)	18.95±22.8 (44)	9.76±13.04 (351)	23.87
LNDWEL	3	82310311	C	T	71.00±16.00 (3)	23.50±27.51 (35)	9.77±13.73 (357)	30.615
LNDWEL	7	10368909	C	T	35.67±25.77 (3)	23.39±31.13 (44)	9.54±12.35 (350)	13.065
LNDWEL	12	7864695	C	T	55.33±30.87 (3)	19.16±23.30 (51)	9.70±13.94 (345)	22.815
LNDWEL	chrZ	1719462	G	A	32.52±37.43 (26)	--	9.75±12.53 (359)	11.385

## Sheet: Table S8
Table S8 The results of KEGG analysis.
#Term	Database	ID	Input number	Background number	P-Value	Corrected P-Value	Input	Hyperlink
ErbB signaling pathway	KEGG PATHWAY	gga04012	4	70	0.00254018	0.279343	ENSGALG00000039775|ENSGALG00000006109|ENSGALG00000007687|ENSGALG00000041635	http://www.genome.jp/kegg-bin/show_pathway?gga04012/gga:395934%09red/gga:415549%09red/gga:423778%09red/gga:422688%09red
GnRH signaling pathway	KEGG PATHWAY	gga04912	4	74	0.00307605	0.279343	ENSGALG00000006109|ENSGALG00000007687|ENSGALG00000041635|ENSGALG00000009252	http://www.genome.jp/kegg-bin/show_pathway?gga04912/gga:424986%09red/gga:415549%09red/gga:423778%09red/gga:422688%09red
Oocyte meiosis	KEGG PATHWAY	gga04114	4	90	0.0059885	0.279343	ENSGALG00000007687|ENSGALG00000029996|ENSGALG00000041635|ENSGALG00000004224	http://www.genome.jp/kegg-bin/show_pathway?gga04114/gga:427658%09red/gga:415549%09red/gga:423460%09red/gga:422688%09red
Insulin signaling pathway	KEGG PATHWAY	gga04910	4	108	0.0109819	0.279343	ENSGALG00000012365|ENSGALG00000006109|ENSGALG00000007687|ENSGALG00000039775	http://www.genome.jp/kegg-bin/show_pathway?gga04910/gga:395934%09red/gga:415549%09red/gga:423778%09red/gga:378909%09red
Necroptosis	KEGG PATHWAY	gga04217	4	117	0.0142562	0.279343	ENSGALG00000012365|ENSGALG00000006109|ENSGALG00000009903|ENSGALG00000041635	http://www.genome.jp/kegg-bin/show_pathway?gga04217/gga:396054%09red/gga:378909%09red/gga:423778%09red/gga:422688%09red
Salmonella infection	KEGG PATHWAY	gga05132	3	65	0.0155515	0.279343	ENSGALG00000015066|ENSGALG00000009903|ENSGALG00000006109	http://www.genome.jp/kegg-bin/show_pathway?gga05132/gga:396054%09red/gga:423778%09red/gga:421761%09red
Progesterone-mediated oocyte maturation	KEGG PATHWAY	gga04914	3	72	0.0201618	0.279343	ENSGALG00000006109|ENSGALG00000007687|ENSGALG00000004224	http://www.genome.jp/kegg-bin/show_pathway?gga04914/gga:427658%09red/gga:415549%09red/gga:423778%09red
Glycerophospholipid metabolism	KEGG PATHWAY	gga00564	3	81	0.0270792	0.279343	ENSGALG00000008795|ENSGALG00000009130|ENSGALG00000009252	http://www.genome.jp/kegg-bin/show_pathway?gga00564/gga:424986%09red/gga:421311%09red/gga:423895%09red
Focal adhesion	KEGG PATHWAY	gga04510	4	161	0.0387561	0.279343	ENSGALG00000015001|ENSGALG00000006109|ENSGALG00000007687|ENSGALG00000039775	http://www.genome.jp/kegg-bin/show_pathway?gga04510/gga:395934%09red/gga:415549%09red/gga:423778%09red/gga:421749%09red
Adrenergic signaling in cardiomyocytes	KEGG PATHWAY	gga04261	3	112	0.0592685	0.279343	ENSGALG00000005400|ENSGALG00000029996|ENSGALG00000041635	http://www.genome.jp/kegg-bin/show_pathway?gga04261/gga:422688%09red/gga:423460%09red/gga:415996%09red
Riboflavin metabolism	KEGG PATHWAY	gga00740	1	7	0.0600899	0.279343	ENSGALG00000027700	http://www.genome.jp/kegg-bin/show_pathway?gga00740/gga:100857898%09red
Selenocompound metabolism	KEGG PATHWAY	gga00450	1	12	0.0958157	0.279343	ENSGALG00000039363	http://www.genome.jp/kegg-bin/show_pathway?gga00450/gga:416031%09red
Glycosphingolipid biosynthesis - ganglio series	KEGG PATHWAY	gga00604	1	14	0.109727	0.283427	ENSGALG00000035927	http://www.genome.jp/kegg-bin/show_pathway?gga00604/gga:414797%09red
TGF-beta signaling pathway	KEGG PATHWAY	gga04350	2	77	0.124117	0.291174	ENSGALG00000017050|ENSGALG00000009903	http://www.genome.jp/kegg-bin/show_pathway?gga04350/gga:396054%09red/gga:395543%09red
Toll-like receptor signaling pathway	KEGG PATHWAY	gga04620	2	78	0.126687	0.291174	ENSGALG00000006109|ENSGALG00000007687	http://www.genome.jp/kegg-bin/show_pathway?gga04620/gga:415549%09red/gga:423778%09red
Melanogenesis	KEGG PATHWAY	gga04916	2	80	0.131866	0.292198	ENSGALG00000007687|ENSGALG00000041635	http://www.genome.jp/kegg-bin/show_pathway?gga04916/gga:415549%09red/gga:422688%09red
Oxidative phosphorylation	KEGG PATHWAY	gga00190	2	90	0.158431	0.30384	ENSGALG00000034099|ENSGALG00000009076	http://www.genome.jp/kegg-bin/show_pathway?gga00190/gga:424978%09red/gga:420259%09red
Citrate cycle (TCA cycle)	KEGG PATHWAY	gga00020	1	26	0.188851	0.321644	ENSGALG00000007652	http://www.genome.jp/kegg-bin/show_pathway?gga00020/gga:416087%09red
Starch and sucrose metabolism	KEGG PATHWAY	gga00500	1	28	0.201344	0.330846	ENSGALG00000012365	http://www.genome.jp/kegg-bin/show_pathway?gga00500/gga:378909%09red
Autophagy - animal	KEGG PATHWAY	gga04140	2	106	0.202673	0.332131	ENSGALG00000006109|ENSGALG00000007687	http://www.genome.jp/kegg-bin/show_pathway?gga04140/gga:415549%09red/gga:423778%09red
Apelin signaling pathway	KEGG PATHWAY	gga04371	2	108	0.208308	0.335981	ENSGALG00000007687|ENSGALG00000037787	http://www.genome.jp/kegg-bin/show_pathway?gga04371/gga:415549%09red/gga:431059%09red
Intestinal immune network for IgA production	KEGG PATHWAY	gga04672	1	31	0.219726	0.34409	ENSGALG00000024122	http://www.genome.jp/kegg-bin/show_pathway?gga04672/gga:770275%09red
Drug metabolism - cytochrome P450	KEGG PATHWAY	gga00982	1	31	0.219726	0.34409	ENSGALG00000040573	http://www.genome.jp/kegg-bin/show_pathway?gga00982/gga:395267%09red
Apoptosis	KEGG PATHWAY	gga04210	2	114	0.225305	0.345048	ENSGALG00000006109|ENSGALG00000007687	http://www.genome.jp/kegg-bin/show_pathway?gga04210/gga:415549%09red/gga:423778%09red
Propanoate metabolism	KEGG PATHWAY	gga00640	1	32	0.22576	0.345048	ENSGALG00000007652	http://www.genome.jp/kegg-bin/show_pathway?gga00640/gga:416087%09red
Alanine, aspartate and glutamate metabolism	KEGG PATHWAY	gga00250	1	32	0.22576	0.345048	ENSGALG00000015949	http://www.genome.jp/kegg-bin/show_pathway?gga00250/gga:421868%09red
FoxO signaling pathway	KEGG PATHWAY	gga04068	2	115	0.228149	0.34794	ENSGALG00000006109|ENSGALG00000007687	http://www.genome.jp/kegg-bin/show_pathway?gga04068/gga:415549%09red/gga:423778%09red
Basal transcription factors	KEGG PATHWAY	gga03022	1	34	0.23769	0.353255	ENSGALG00000010283	http://www.genome.jp/kegg-bin/show_pathway?gga03022/gga:771227%09red
Proteasome	KEGG PATHWAY	gga03050	1	34	0.23769	0.353255	ENSGALG00000009903	http://www.genome.jp/kegg-bin/show_pathway?gga03050/gga:396054%09red
Wnt signaling pathway	KEGG PATHWAY	gga04310	2	120	0.242405	0.355972	ENSGALG00000006109|ENSGALG00000041635	http://www.genome.jp/kegg-bin/show_pathway?gga04310/gga:423778%09red/gga:422688%09red
Influenza A	KEGG PATHWAY	gga05164	2	120	0.242405	0.355972	ENSGALG00000009903|ENSGALG00000007687	http://www.genome.jp/kegg-bin/show_pathway?gga05164/gga:396054%09red/gga:415549%09red
Ether lipid metabolism	KEGG PATHWAY	gga00565	1	36	0.249438	0.358534	ENSGALG00000009252	http://www.genome.jp/kegg-bin/show_pathway?gga00565/gga:424986%09red
ABC transporters	KEGG PATHWAY	gga02010	1	36	0.249438	0.358534	ENSGALG00000036894	http://www.genome.jp/kegg-bin/show_pathway?gga02010/gga:426955%09red
mTOR signaling pathway	KEGG PATHWAY	gga04150	2	124	0.25384	0.363892	ENSGALG00000007687|ENSGALG00000034099	http://www.genome.jp/kegg-bin/show_pathway?gga04150/gga:415549%09red/gga:420259%09red
MAPK signaling pathway	KEGG PATHWAY	gga04010	3	225	0.257557	0.3657	ENSGALG00000005400|ENSGALG00000006109|ENSGALG00000007687	http://www.genome.jp/kegg-bin/show_pathway?gga04010/gga:415549%09red/gga:423778%09red/gga:415996%09red
Metabolic pathways	KEGG PATHWAY	gga01100	11	1148	0.280562	0.385085	ENSGALG00000008795|ENSGALG00000027700|ENSGALG00000031928|ENSGALG00000015949|ENSGALG00000031000|ENSGALG00000034099|ENSGALG00000035927|ENSGALG00000009252|ENSGALG00000012365|ENSGALG00000009076|ENSGALG00000007652	http://www.genome.jp/kegg-bin/show_pathway?gga01100/gga:100857898%09red/gga:378909%09red/gga:100857155%09red/gga:424986%09red/gga:423379%09red/gga:424978%09red/gga:423895%09red/gga:420259%09red/gga:414797%09red/gga:416087%09red/gga:421868%09red
Sphingolipid metabolism	KEGG PATHWAY	gga00600	1	42	0.283615	0.386247	ENSGALG00000031928	http://www.genome.jp/kegg-bin/show_pathway?gga00600/gga:423379%09red
VEGF signaling pathway	KEGG PATHWAY	gga04370	1	49	0.321546	0.414516	ENSGALG00000007687	http://www.genome.jp/kegg-bin/show_pathway?gga04370/gga:415549%09red
RIG-I-like receptor signaling pathway	KEGG PATHWAY	gga04622	1	51	0.332013	0.42027	ENSGALG00000006109	http://www.genome.jp/kegg-bin/show_pathway?gga04622/gga:423778%09red
Mitophagy - animal	KEGG PATHWAY	gga04137	1	53	0.34232	0.4279	ENSGALG00000006109	http://www.genome.jp/kegg-bin/show_pathway?gga04137/gga:423778%09red
Cardiac muscle contraction	KEGG PATHWAY	gga04260	1	55	0.35247	0.435917	ENSGALG00000005400	http://www.genome.jp/kegg-bin/show_pathway?gga04260/gga:415996%09red
Glycerolipid metabolism	KEGG PATHWAY	gga00561	1	55	0.35247	0.435917	ENSGALG00000008795	http://www.genome.jp/kegg-bin/show_pathway?gga00561/gga:423895%09red
Adipocytokine signaling pathway	KEGG PATHWAY	gga04920	1	59	0.372307	0.449964	ENSGALG00000006109	http://www.genome.jp/kegg-bin/show_pathway?gga04920/gga:423778%09red
Cytokine-cytokine receptor interaction	KEGG PATHWAY	gga04060	2	166	0.372827	0.449964	ENSGALG00000009903|ENSGALG00000024122	http://www.genome.jp/kegg-bin/show_pathway?gga04060/gga:396054%09red/gga:770275%09red
Adherens junction	KEGG PATHWAY	gga04520	1	60	0.377171	0.452864	ENSGALG00000015066	http://www.genome.jp/kegg-bin/show_pathway?gga04520/gga:421761%09red
Regulation of actin cytoskeleton	KEGG PATHWAY	gga04810	2	170	0.383852	0.457884	ENSGALG00000015066|ENSGALG00000007687	http://www.genome.jp/kegg-bin/show_pathway?gga04810/gga:415549%09red/gga:421761%09red
p53 signaling pathway	KEGG PATHWAY	gga04115	1	63	0.391541	0.462811	ENSGALG00000004500	http://www.genome.jp/kegg-bin/show_pathway?gga04115/gga:429072%09red
mRNA surveillance pathway	KEGG PATHWAY	gga03015	1	65	0.400938	0.467762	ENSGALG00000029996	http://www.genome.jp/kegg-bin/show_pathway?gga03015/gga:423460%09red
ECM-receptor interaction	KEGG PATHWAY	gga04512	1	65	0.400938	0.467762	ENSGALG00000015001	http://www.genome.jp/kegg-bin/show_pathway?gga04512/gga:421749%09red
Peroxisome	KEGG PATHWAY	gga04146	1	72	0.432711	0.496554	ENSGALG00000008421	http://www.genome.jp/kegg-bin/show_pathway?gga04146/gga:423201%09red
C-type lectin receptor signaling pathway	KEGG PATHWAY	gga04625	1	77	0.454379	0.516422	ENSGALG00000006109	http://www.genome.jp/kegg-bin/show_pathway?gga04625/gga:423778%09red
Gap junction	KEGG PATHWAY	gga04540	1	78	0.458613	0.518016	ENSGALG00000007687	http://www.genome.jp/kegg-bin/show_pathway?gga04540/gga:415549%09red
AGE-RAGE signaling pathway in diabetic complications	KEGG PATHWAY	gga04933	1	82	0.475226	0.529711	ENSGALG00000006109	http://www.genome.jp/kegg-bin/show_pathway?gga04933/gga:423778%09red
Cell adhesion molecules (CAMs)	KEGG PATHWAY	gga04514	1	91	0.510784	0.563957	ENSGALG00000009523	http://www.genome.jp/kegg-bin/show_pathway?gga04514/gga:417786%09red
Lysosome	KEGG PATHWAY	gga04142	1	98	0.536781	0.587104	ENSGALG00000036894	http://www.genome.jp/kegg-bin/show_pathway?gga04142/gga:426955%09red
Carbon metabolism	KEGG PATHWAY	gga01200	1	98	0.536781	0.587104	ENSGALG00000007652	http://www.genome.jp/kegg-bin/show_pathway?gga01200/gga:416087%09red
Vascular smooth muscle contraction	KEGG PATHWAY	gga04270	1	101	0.547499	0.596962	ENSGALG00000007687	http://www.genome.jp/kegg-bin/show_pathway?gga04270/gga:415549%09red
Spliceosome	KEGG PATHWAY	gga03040	1	102	0.551017	0.599863	ENSGALG00000008857	http://www.genome.jp/kegg-bin/show_pathway?gga03040/gga:417270%09red
Cell cycle	KEGG PATHWAY	gga04110	1	104	0.557972	0.605551	ENSGALG00000004224	http://www.genome.jp/kegg-bin/show_pathway?gga04110/gga:427658%09red
Purine metabolism	KEGG PATHWAY	gga00230	1	110	0.578203	0.623639	ENSGALG00000031000	http://www.genome.jp/kegg-bin/show_pathway?gga00230/gga:100857155%09red
Ubiquitin mediated proteolysis	KEGG PATHWAY	gga04120	1	116	0.597516	0.639543	ENSGALG00000004500	http://www.genome.jp/kegg-bin/show_pathway?gga04120/gga:429072%09red
NOD-like receptor signaling pathway	KEGG PATHWAY	gga04621	1	116	0.597516	0.639543	ENSGALG00000006109	http://www.genome.jp/kegg-bin/show_pathway?gga04621/gga:423778%09red
Phagosome	KEGG PATHWAY	gga04145	1	121	0.61294	0.653056	ENSGALG00000034099	http://www.genome.jp/kegg-bin/show_pathway?gga04145/gga:420259%09red
Herpes simplex virus 1 infection	KEGG PATHWAY	gga05168	1	126	0.627778	0.665825	ENSGALG00000009903	http://www.genome.jp/kegg-bin/show_pathway?gga05168/gga:396054%09red
Cellular senescence	KEGG PATHWAY	gga04218	1	132	0.644842	0.677761	ENSGALG00000007687	http://www.genome.jp/kegg-bin/show_pathway?gga04218/gga:415549%09red
Neuroactive ligand-receptor interaction	KEGG PATHWAY	gga04080	2	287	0.656944	0.687385	ENSGALG00000037366|ENSGALG00000006406	http://www.genome.jp/kegg-bin/show_pathway?gga04080/gga:378927%09red/gga:428934%09red
Tight junction	KEGG PATHWAY	gga04530	1	139	0.663773	0.69246	ENSGALG00000006109	http://www.genome.jp/kegg-bin/show_pathway?gga04530/gga:423778%09red
Protein processing in endoplasmic reticulum	KEGG PATHWAY	gga04141	1	142	0.671577	0.69852	ENSGALG00000006109	http://www.genome.jp/kegg-bin/show_pathway?gga04141/gga:423778%09red
Calcium signaling pathway	KEGG PATHWAY	gga04020	1	156	0.705689	0.730743	ENSGALG00000041635	http://www.genome.jp/kegg-bin/show_pathway?gga04020/gga:422688%09red
Endocytosis	KEGG PATHWAY	gga04144	1	203	0.796511	0.804557	ENSGALG00000009252	http://www.genome.jp/kegg-bin/show_pathway?gga04144/gga:424986%09red

## Sheet: Table S9
Table S9 The results of GO analysis.
#Term	Database	ID	Input number	Background number	P-Value	Corrected P-Value	Input	Hyperlink
MAPK cascade	Gene Ontology	GO:0000165	4	41	0.000390135	0.273094	ENSGALG00000012321|ENSGALG00000039775|ENSGALG00000006508|ENSGALG00000002555	http://amigo.geneontology.org/amigo/term/GO:0000165
cytoplasm	Gene Ontology	GO:0005737	27	2028	0.00304573	0.279343	ENSGALG00000036971|ENSGALG00000031928|ENSGALG00000016931|ENSGALG00000009723|ENSGALG00000009601|ENSGALG00000012321|ENSGALG00000040079|ENSGALG00000006109|ENSGALG00000012367|ENSGALG00000031000|ENSGALG00000043164|ENSGALG00000017050|ENSGALG00000037787|ENSGALG00000009130|ENSGALG00000005622|ENSGALG00000010320|ENSGALG00000006508|ENSGALG00000024391|ENSGALG00000004460|ENSGALG00000015949|ENSGALG00000007649|…	http://amigo.geneontology.org/amigo/term/GO:0005737
sphingosine biosynthetic process	Gene Ontology	GO:0046512	2	11	0.00434883	0.279343	ENSGALG00000036894|ENSGALG00000031928	http://amigo.geneontology.org/amigo/term/GO:0046512
peptidyl-threonine phosphorylation	Gene Ontology	GO:0018107	3	40	0.00439792	0.279343	ENSGALG00000043164|ENSGALG00000007687|ENSGALG00000006109	http://amigo.geneontology.org/amigo/term/GO:0018107
negative regulation of B cell proliferation	Gene Ontology	GO:0030889	2	12	0.00504822	0.279343	ENSGALG00000024122|ENSGALG00000010320	http://amigo.geneontology.org/amigo/term/GO:0030889
protein ADP-ribosylation	Gene Ontology	GO:0006471	2	12	0.00504822	0.279343	ENSGALG00000043164|ENSGALG00000005622	http://amigo.geneontology.org/amigo/term/GO:0006471
sodium channel regulator activity	Gene Ontology	GO:0017080	2	13	0.0057957	0.279343	ENSGALG00000036971|ENSGALG00000006508	http://amigo.geneontology.org/amigo/term/GO:0017080
embryonic cranial skeleton morphogenesis	Gene Ontology	GO:0048701	2	14	0.00659051	0.279343	ENSGALG00000020582|ENSGALG00000003324	http://amigo.geneontology.org/amigo/term/GO:0048701
mitotic spindle pole	Gene Ontology	GO:0097431	2	15	0.00743188	0.279343	ENSGALG00000043164|ENSGALG00000004224	http://amigo.geneontology.org/amigo/term/GO:0097431
activation of MAPK activity	Gene Ontology	GO:0000187	3	52	0.00874709	0.279343	ENSGALG00000039775|ENSGALG00000007687|ENSGALG00000002555	http://amigo.geneontology.org/amigo/term/GO:0000187
cell motility	Gene Ontology	GO:0048870	2	17	0.00925134	0.279343	ENSGALG00000007687|ENSGALG00000009252	http://amigo.geneontology.org/amigo/term/GO:0048870
lipid transport	Gene Ontology	GO:0006869	2	21	0.0134166	0.279343	ENSGALG00000029095|ENSGALG00000036894	http://amigo.geneontology.org/amigo/term/GO:0006869
response to UV	Gene Ontology	GO:0009411	2	22	0.0145634	0.279343	ENSGALG00000006109|ENSGALG00000007649	http://amigo.geneontology.org/amigo/term/GO:0009411
negative regulation of T cell proliferation	Gene Ontology	GO:0042130	2	22	0.0145634	0.279343	ENSGALG00000004224|ENSGALG00000010320	http://amigo.geneontology.org/amigo/term/GO:0042130
plasma membrane	Gene Ontology	GO:0005886	18	1340	0.0153652	0.279343	ENSGALG00000039775|ENSGALG00000036894|ENSGALG00000005547|ENSGALG00000027700|ENSGALG00000011823|ENSGALG00000007652|ENSGALG00000008795|ENSGALG00000008844|ENSGALG00000020582|ENSGALG00000007687|ENSGALG00000009523|ENSGALG00000004420|ENSGALG00000034099|ENSGALG00000010320|ENSGALG00000026955|ENSGALG00000005622|ENSGALG00000012747|ENSGALG00000037366	http://amigo.geneontology.org/amigo/term/GO:0005886
homophilic cell adhesion via plasma membrane adhesion molecules	Gene Ontology	GO:0007156	3	68	0.0174452	0.279343	ENSGALG00000011823|ENSGALG00000004420|ENSGALG00000002555	http://amigo.geneontology.org/amigo/term/GO:0007156
positive regulation of transcription, DNA-templated	Gene Ontology	GO:0045893	5	197	0.0200157	0.279343	ENSGALG00000039775|ENSGALG00000004460|ENSGALG00000007687|ENSGALG00000002555|ENSGALG00000005872	http://amigo.geneontology.org/amigo/term/GO:0045893
negative regulation of cold-induced thermogenesis	Gene Ontology	GO:0120163	2	28	0.022277	0.279343	ENSGALG00000015001|ENSGALG00000005696	http://amigo.geneontology.org/amigo/term/GO:0120163
DNA binding	Gene Ontology	GO:0003677	7	358	0.0227483	0.279343	ENSGALG00000010283|ENSGALG00000027838|ENSGALG00000000146|ENSGALG00000028081|ENSGALG00000035472|ENSGALG00000007649|ENSGALG00000017050	http://amigo.geneontology.org/amigo/term/GO:0003677
transmembrane receptor protein tyrosine kinase signaling pathway	Gene Ontology	GO:0007169	3	79	0.0254456	0.279343	ENSGALG00000039775|ENSGALG00000012747|ENSGALG00000002555	http://amigo.geneontology.org/amigo/term/GO:0007169
fibroblast growth factor receptor signaling pathway	Gene Ontology	GO:0008543	2	31	0.0266396	0.279343	ENSGALG00000036971|ENSGALG00000011823	http://amigo.geneontology.org/amigo/term/GO:0008543
histone binding	Gene Ontology	GO:0042393	3	84	0.0296324	0.279343	ENSGALG00000043164|ENSGALG00000000146|ENSGALG00000028664	http://amigo.geneontology.org/amigo/term/GO:0042393
skeletal muscle cell differentiation	Gene Ontology	GO:0035914	2	33	0.0297236	0.279343	ENSGALG00000027838|ENSGALG00000037787	http://amigo.geneontology.org/amigo/term/GO:0035914
positive regulation of translation	Gene Ontology	GO:0045727	2	35	0.0329423	0.279343	ENSGALG00000000726|ENSGALG00000009252	http://amigo.geneontology.org/amigo/term/GO:0045727
regulation of gene expression	Gene Ontology	GO:0010468	3	89	0.034161	0.279343	ENSGALG00000024391|ENSGALG00000006109|ENSGALG00000027838	http://amigo.geneontology.org/amigo/term/GO:0010468
thymus development	Gene Ontology	GO:0048538	2	36	0.0346007	0.279343	ENSGALG00000007687|ENSGALG00000004224	http://amigo.geneontology.org/amigo/term/GO:0048538
endoplasmic reticulum membrane	Gene Ontology	GO:0005789	5	229	0.0347538	0.279343	ENSGALG00000008421|ENSGALG00000040573|ENSGALG00000029095|ENSGALG00000009723|ENSGALG00000010975	http://amigo.geneontology.org/amigo/term/GO:0005789
nuclear body	Gene Ontology	GO:0016604	4	156	0.0352253	0.279343	ENSGALG00000043164|ENSGALG00000038789|ENSGALG00000005872|ENSGALG00000027838	http://amigo.geneontology.org/amigo/term/GO:0016604
positive regulation of neuron projection development	Gene Ontology	GO:0010976	2	37	0.036291	0.279343	ENSGALG00000039102|ENSGALG00000002555	http://amigo.geneontology.org/amigo/term/GO:0010976
double-stranded RNA binding	Gene Ontology	GO:0003725	2	40	0.0415476	0.279343	ENSGALG00000000726|ENSGALG00000031390	http://amigo.geneontology.org/amigo/term/GO:0003725
activation of protein kinase activity	Gene Ontology	GO:0032147	2	41	0.0433598	0.279343	ENSGALG00000016931|ENSGALG00000006508	http://amigo.geneontology.org/amigo/term/GO:0032147
proteasome-mediated ubiquitin-dependent protein catabolic process	Gene Ontology	GO:0043161	3	99	0.0442288	0.279343	ENSGALG00000012367|ENSGALG00000004500|ENSGALG00000029996	http://amigo.geneontology.org/amigo/term/GO:0043161
flavin adenine dinucleotide binding	Gene Ontology	GO:0050660	2	42	0.045201	0.279343	ENSGALG00000040573|ENSGALG00000039363	http://amigo.geneontology.org/amigo/term/GO:0050660
protein kinase binding	Gene Ontology	GO:0019901	5	247	0.0453922	0.279343	ENSGALG00000000726|ENSGALG00000016931|ENSGALG00000028664|ENSGALG00000012044|ENSGALG00000039775	http://amigo.geneontology.org/amigo/term/GO:0019901
regulation of mRNA export from nucleus	Gene Ontology	GO:0010793	1	5	0.0454114	0.279343	ENSGALG00000000146	http://amigo.geneontology.org/amigo/term/GO:0010793
positive regulation of cell size	Gene Ontology	GO:0045793	1	5	0.0454114	0.279343	ENSGALG00000002555	http://amigo.geneontology.org/amigo/term/GO:0045793
regulation of kinase activity	Gene Ontology	GO:0043549	1	5	0.0454114	0.279343	ENSGALG00000005547	http://amigo.geneontology.org/amigo/term/GO:0043549
regulation of axon regeneration	Gene Ontology	GO:0048679	1	5	0.0454114	0.279343	ENSGALG00000007687	http://amigo.geneontology.org/amigo/term/GO:0048679
trachea formation	Gene Ontology	GO:0060440	1	5	0.0454114	0.279343	ENSGALG00000007687	http://amigo.geneontology.org/amigo/term/GO:0060440
Peyer's patch development	Gene Ontology	GO:0048541	1	5	0.0454114	0.279343	ENSGALG00000039102	http://amigo.geneontology.org/amigo/term/GO:0048541
replication fork protection complex	Gene Ontology	GO:0031298	1	5	0.0454114	0.279343	ENSGALG00000007649	http://amigo.geneontology.org/amigo/term/GO:0031298
four-way junction helicase activity	Gene Ontology	GO:0009378	1	5	0.0454114	0.279343	ENSGALG00000040909	http://amigo.geneontology.org/amigo/term/GO:0009378
membrane attack complex	Gene Ontology	GO:0005579	1	5	0.0454114	0.279343	ENSGALG00000010850	http://amigo.geneontology.org/amigo/term/GO:0005579
negative regulation of cholesterol efflux	Gene Ontology	GO:0090370	1	5	0.0454114	0.279343	ENSGALG00000036894	http://amigo.geneontology.org/amigo/term/GO:0090370
regulation of microvillus assembly	Gene Ontology	GO:0032534	1	5	0.0454114	0.279343	ENSGALG00000009252	http://amigo.geneontology.org/amigo/term/GO:0032534
copper ion import	Gene Ontology	GO:0015677	1	5	0.0454114	0.279343	ENSGALG00000008844	http://amigo.geneontology.org/amigo/term/GO:0015677
positive regulation of male gonad development	Gene Ontology	GO:2000020	1	5	0.0454114	0.279343	ENSGALG00000040079	http://amigo.geneontology.org/amigo/term/GO:2000020
G-quadruplex DNA binding	Gene Ontology	GO:0051880	1	5	0.0454114	0.279343	ENSGALG00000040909	http://amigo.geneontology.org/amigo/term/GO:0051880
cellular sphingolipid homeostasis	Gene Ontology	GO:0090156	1	5	0.0454114	0.279343	ENSGALG00000036894	http://amigo.geneontology.org/amigo/term/GO:0090156
MutLalpha complex binding	Gene Ontology	GO:0032405	1	5	0.0454114	0.279343	ENSGALG00000040909	http://amigo.geneontology.org/amigo/term/GO:0032405
sphingomyelin biosynthetic process	Gene Ontology	GO:0006686	1	5	0.0454114	0.279343	ENSGALG00000031928	http://amigo.geneontology.org/amigo/term/GO:0006686
protein poly-ADP-ribosylation	Gene Ontology	GO:0070212	1	5	0.0454114	0.279343	ENSGALG00000043164	http://amigo.geneontology.org/amigo/term/GO:0070212
serine C-palmitoyltransferase complex	Gene Ontology	GO:0017059	1	5	0.0454114	0.279343	ENSGALG00000031928	http://amigo.geneontology.org/amigo/term/GO:0017059
positive regulation of cellular senescence	Gene Ontology	GO:2000774	1	5	0.0454114	0.279343	ENSGALG00000010320	http://amigo.geneontology.org/amigo/term/GO:2000774
glial cell-derived neurotrophic factor receptor signaling pathway	Gene Ontology	GO:0035860	1	5	0.0454114	0.279343	ENSGALG00000002555	http://amigo.geneontology.org/amigo/term/GO:0035860
cellular copper ion homeostasis	Gene Ontology	GO:0006878	1	5	0.0454114	0.279343	ENSGALG00000008844	http://amigo.geneontology.org/amigo/term/GO:0006878
U6 snRNA binding	Gene Ontology	GO:0017070	1	5	0.0454114	0.279343	ENSGALG00000008857	http://amigo.geneontology.org/amigo/term/GO:0017070
meiotic spindle	Gene Ontology	GO:0072687	1	5	0.0454114	0.279343	ENSGALG00000016931	http://amigo.geneontology.org/amigo/term/GO:0072687
protein localization to nucleolus	Gene Ontology	GO:1902570	1	5	0.0454114	0.279343	ENSGALG00000040909	http://amigo.geneontology.org/amigo/term/GO:1902570
ossification involved in bone maturation	Gene Ontology	GO:0043931	1	5	0.0454114	0.279343	ENSGALG00000011823	http://amigo.geneontology.org/amigo/term/GO:0043931
regulation of endopeptidase activity	Gene Ontology	GO:0052548	1	5	0.0454114	0.279343	ENSGALG00000036894	http://amigo.geneontology.org/amigo/term/GO:0052548
neurotrophin TRKA receptor binding	Gene Ontology	GO:0005168	1	5	0.0454114	0.279343	ENSGALG00000039775	http://amigo.geneontology.org/amigo/term/GO:0005168
bubble DNA binding	Gene Ontology	GO:0000405	1	5	0.0454114	0.279343	ENSGALG00000040909	http://amigo.geneontology.org/amigo/term/GO:0000405
heart development	Gene Ontology	GO:0007507	3	103	0.0486259	0.279343	ENSGALG00000039775|ENSGALG00000007687|ENSGALG00000040079	http://amigo.geneontology.org/amigo/term/GO:0007507
glutamatergic synapse	Gene Ontology	GO:0098978	4	174	0.0488544	0.279343	ENSGALG00000000726|ENSGALG00000037366|ENSGALG00000005622|ENSGALG00000005696	http://amigo.geneontology.org/amigo/term/GO:0098978
macrophage activation	Gene Ontology	GO:0042116	1	6	0.0527788	0.279343	ENSGALG00000009903	http://amigo.geneontology.org/amigo/term/GO:0042116
cholinergic synapse	Gene Ontology	GO:0098981	1	6	0.0527788	0.279343	ENSGALG00000009252	http://amigo.geneontology.org/amigo/term/GO:0098981
serine C-palmitoyltransferase activity	Gene Ontology	GO:0004758	1	6	0.0527788	0.279343	ENSGALG00000031928	http://amigo.geneontology.org/amigo/term/GO:0004758
lamellipodium morphogenesis	Gene Ontology	GO:0072673	1	6	0.0527788	0.279343	ENSGALG00000015066	http://amigo.geneontology.org/amigo/term/GO:0072673
RNA polymerase II intronic transcription regulatory region sequence-specific DNA binding	Gene Ontology	GO:0001162	1	6	0.0527788	0.279343	ENSGALG00000010653	http://amigo.geneontology.org/amigo/term/GO:0001162
response to UV-C	Gene Ontology	GO:0010225	1	6	0.0527788	0.279343	ENSGALG00000040909	http://amigo.geneontology.org/amigo/term/GO:0010225
thyroid hormone transport	Gene Ontology	GO:0070327	1	6	0.0527788	0.279343	ENSGALG00000015040	http://amigo.geneontology.org/amigo/term/GO:0070327
actin filament reorganization	Gene Ontology	GO:0090527	1	6	0.0527788	0.279343	ENSGALG00000012747	http://amigo.geneontology.org/amigo/term/GO:0090527
sodium ion export across plasma membrane	Gene Ontology	GO:0036376	1	6	0.0527788	0.279343	ENSGALG00000031105	http://amigo.geneontology.org/amigo/term/GO:0036376
negative regulation of interferon-beta production	Gene Ontology	GO:0032688	1	6	0.0527788	0.279343	ENSGALG00000024391	http://amigo.geneontology.org/amigo/term/GO:0032688
protein localization to chromosome, telomeric region	Gene Ontology	GO:0070198	1	6	0.0527788	0.279343	ENSGALG00000043164	http://amigo.geneontology.org/amigo/term/GO:0070198
sodium:bicarbonate symporter activity	Gene Ontology	GO:0008510	1	6	0.0527788	0.279343	ENSGALG00000031105	http://amigo.geneontology.org/amigo/term/GO:0008510
regulation of mitotic nuclear division	Gene Ontology	GO:0007088	1	6	0.0527788	0.279343	ENSGALG00000016931	http://amigo.geneontology.org/amigo/term/GO:0007088
actin nucleation	Gene Ontology	GO:0045010	1	6	0.0527788	0.279343	ENSGALG00000009723	http://amigo.geneontology.org/amigo/term/GO:0045010
replication fork protection	Gene Ontology	GO:0048478	1	6	0.0527788	0.279343	ENSGALG00000007649	http://amigo.geneontology.org/amigo/term/GO:0048478
CDP-diacylglycerol biosynthetic process	Gene Ontology	GO:0016024	1	6	0.0527788	0.279343	ENSGALG00000008795	http://amigo.geneontology.org/amigo/term/GO:0016024
positive regulation of production of miRNAs involved in gene silencing by miRNA	Gene Ontology	GO:1903800	1	6	0.0527788	0.279343	ENSGALG00000007687	http://amigo.geneontology.org/amigo/term/GO:1903800
negative regulation of membrane protein ectodomain proteolysis	Gene Ontology	GO:0051045	1	6	0.0527788	0.279343	ENSGALG00000028627	http://amigo.geneontology.org/amigo/term/GO:0051045
kinetochore binding	Gene Ontology	GO:0043515	1	6	0.0527788	0.279343	ENSGALG00000004224	http://amigo.geneontology.org/amigo/term/GO:0043515
fatty acid homeostasis	Gene Ontology	GO:0055089	1	6	0.0527788	0.279343	ENSGALG00000008795	http://amigo.geneontology.org/amigo/term/GO:0055089
phospholipid biosynthetic process	Gene Ontology	GO:0008654	1	6	0.0527788	0.279343	ENSGALG00000008795	http://amigo.geneontology.org/amigo/term/GO:0008654
synaptic cleft	Gene Ontology	GO:0043083	1	6	0.0527788	0.279343	ENSGALG00000015001	http://amigo.geneontology.org/amigo/term/GO:0043083
negative regulation of toll-like receptor signaling pathway	Gene Ontology	GO:0034122	1	6	0.0527788	0.279343	ENSGALG00000024391	http://amigo.geneontology.org/amigo/term/GO:0034122
purine ribonucleoside salvage	Gene Ontology	GO:0006166	1	6	0.0527788	0.279343	ENSGALG00000031000	http://amigo.geneontology.org/amigo/term/GO:0006166
attachment of mitotic spindle microtubules to kinetochore	Gene Ontology	GO:0051315	1	6	0.0527788	0.279343	ENSGALG00000004224	http://amigo.geneontology.org/amigo/term/GO:0051315
phospholipid catabolic process	Gene Ontology	GO:0009395	1	6	0.0527788	0.279343	ENSGALG00000005696	http://amigo.geneontology.org/amigo/term/GO:0009395
alpha-N-acetylneuraminate alpha-2,8-sialyltransferase activity	Gene Ontology	GO:0003828	1	6	0.0527788	0.279343	ENSGALG00000035927	http://amigo.geneontology.org/amigo/term/GO:0003828
telomeric D-loop disassembly	Gene Ontology	GO:0061820	1	6	0.0527788	0.279343	ENSGALG00000040909	http://amigo.geneontology.org/amigo/term/GO:0061820
ubiquitin binding	Gene Ontology	GO:0043130	2	48	0.0568288	0.279343	ENSGALG00000028664|ENSGALG00000008909	http://amigo.geneontology.org/amigo/term/GO:0043130
3'-5' exonuclease activity	Gene Ontology	GO:0008408	1	7	0.0600899	0.279343	ENSGALG00000040909	http://amigo.geneontology.org/amigo/term/GO:0008408
histone-lysine N-methyltransferase activity	Gene Ontology	GO:0018024	1	7	0.0600899	0.279343	ENSGALG00000010653	http://amigo.geneontology.org/amigo/term/GO:0018024
negative regulation of innate immune response	Gene Ontology	GO:0045824	1	7	0.0600899	0.279343	ENSGALG00000024391	http://amigo.geneontology.org/amigo/term/GO:0045824
U2-type spliceosomal complex	Gene Ontology	GO:0005684	1	7	0.0600899	0.279343	ENSGALG00000006410	http://amigo.geneontology.org/amigo/term/GO:0005684
negative regulation of protein sumoylation	Gene Ontology	GO:0033234	1	7	0.0600899	0.279343	ENSGALG00000027838	http://amigo.geneontology.org/amigo/term/GO:0033234
dendrite extension	Gene Ontology	GO:0097484	1	7	0.0600899	0.279343	ENSGALG00000015066	http://amigo.geneontology.org/amigo/term/GO:0097484
piRNA metabolic process	Gene Ontology	GO:0034587	1	7	0.0600899	0.279343	ENSGALG00000046180	http://amigo.geneontology.org/amigo/term/GO:0034587
nuclear pore nuclear basket	Gene Ontology	GO:0044615	1	7	0.0600899	0.279343	ENSGALG00000004224	http://amigo.geneontology.org/amigo/term/GO:0044615
laminin complex	Gene Ontology	GO:0043256	1	7	0.0600899	0.279343	ENSGALG00000015001	http://amigo.geneontology.org/amigo/term/GO:0043256
regulation of cytokine secretion	Gene Ontology	GO:0050707	1	7	0.0600899	0.279343	ENSGALG00000008795	http://amigo.geneontology.org/amigo/term/GO:0050707
activation of MAPKKK activity	Gene Ontology	GO:0000185	1	7	0.0600899	0.279343	ENSGALG00000012321	http://amigo.geneontology.org/amigo/term/GO:0000185
acylglycerol lipase activity	Gene Ontology	GO:0047372	1	7	0.0600899	0.279343	ENSGALG00000005696	http://amigo.geneontology.org/amigo/term/GO:0047372
phosphatidylinositol 3-kinase regulatory subunit binding	Gene Ontology	GO:0036312	1	7	0.0600899	0.279343	ENSGALG00000005547	http://amigo.geneontology.org/amigo/term/GO:0036312
protein import into peroxisome matrix	Gene Ontology	GO:0016558	1	7	0.0600899	0.279343	ENSGALG00000008421	http://amigo.geneontology.org/amigo/term/GO:0016558
positive regulation of lipid biosynthetic process	Gene Ontology	GO:0046889	1	7	0.0600899	0.279343	ENSGALG00000005696	http://amigo.geneontology.org/amigo/term/GO:0046889
cyclin-dependent protein serine/threonine kinase activator activity	Gene Ontology	GO:0061575	1	7	0.0600899	0.279343	ENSGALG00000028664	http://amigo.geneontology.org/amigo/term/GO:0061575
response to organic substance	Gene Ontology	GO:0010033	1	7	0.0600899	0.279343	ENSGALG00000028627	http://amigo.geneontology.org/amigo/term/GO:0010033
cellular response to organic substance	Gene Ontology	GO:0071310	1	7	0.0600899	0.279343	ENSGALG00000028627	http://amigo.geneontology.org/amigo/term/GO:0071310
3'-UTR-mediated mRNA stabilization	Gene Ontology	GO:0070935	1	7	0.0600899	0.279343	ENSGALG00000000726	http://amigo.geneontology.org/amigo/term/GO:0070935
protein auto-ADP-ribosylation	Gene Ontology	GO:0070213	1	7	0.0600899	0.279343	ENSGALG00000043164	http://amigo.geneontology.org/amigo/term/GO:0070213
response to mechanical stimulus	Gene Ontology	GO:0009612	1	7	0.0600899	0.279343	ENSGALG00000006109	http://amigo.geneontology.org/amigo/term/GO:0009612
neuron maturation	Gene Ontology	GO:0042551	1	7	0.0600899	0.279343	ENSGALG00000002555	http://amigo.geneontology.org/amigo/term/GO:0042551
histone lysine methylation	Gene Ontology	GO:0034968	1	7	0.0600899	0.279343	ENSGALG00000010653	http://amigo.geneontology.org/amigo/term/GO:0034968
heteromeric SMAD protein complex	Gene Ontology	GO:0071144	1	7	0.0600899	0.279343	ENSGALG00000017050	http://amigo.geneontology.org/amigo/term/GO:0071144
membrane protein proteolysis	Gene Ontology	GO:0033619	1	7	0.0600899	0.279343	ENSGALG00000002555	http://amigo.geneontology.org/amigo/term/GO:0033619
response to steroid hormone	Gene Ontology	GO:0048545	1	7	0.0600899	0.279343	ENSGALG00000036894	http://amigo.geneontology.org/amigo/term/GO:0048545
basement membrane	Gene Ontology	GO:0005604	2	50	0.0609133	0.279343	ENSGALG00000008980|ENSGALG00000028627	http://amigo.geneontology.org/amigo/term/GO:0005604
mitochondrial outer membrane	Gene Ontology	GO:0005741	2	52	0.0650953	0.279343	ENSGALG00000015066|ENSGALG00000008795	http://amigo.geneontology.org/amigo/term/GO:0005741
defense response to virus	Gene Ontology	GO:0051607	2	53	0.0672216	0.279343	ENSGALG00000009903|ENSGALG00000008795	http://amigo.geneontology.org/amigo/term/GO:0051607
postsynapse	Gene Ontology	GO:0098794	2	53	0.0672216	0.279343	ENSGALG00000000726|ENSGALG00000015066	http://amigo.geneontology.org/amigo/term/GO:0098794
cellular response to lipopolysaccharide	Gene Ontology	GO:0071222	2	53	0.0672216	0.279343	ENSGALG00000024391|ENSGALG00000006109	http://amigo.geneontology.org/amigo/term/GO:0071222
natural killer cell differentiation	Gene Ontology	GO:0001779	1	8	0.0673452	0.279343	ENSGALG00000039102	http://amigo.geneontology.org/amigo/term/GO:0001779
grooming behavior	Gene Ontology	GO:0007625	1	8	0.0673452	0.279343	ENSGALG00000031000	http://amigo.geneontology.org/amigo/term/GO:0007625
intra-S DNA damage checkpoint	Gene Ontology	GO:0031573	1	8	0.0673452	0.279343	ENSGALG00000007649	http://amigo.geneontology.org/amigo/term/GO:0031573
glycerophospholipid catabolic process	Gene Ontology	GO:0046475	1	8	0.0673452	0.279343	ENSGALG00000009130	http://amigo.geneontology.org/amigo/term/GO:0046475
positive regulation of sodium ion transport	Gene Ontology	GO:0010765	1	8	0.0673452	0.279343	ENSGALG00000036971	http://amigo.geneontology.org/amigo/term/GO:0010765
regulation of mRNA processing	Gene Ontology	GO:0050684	1	8	0.0673452	0.279343	ENSGALG00000000146	http://amigo.geneontology.org/amigo/term/GO:0050684
toll-like receptor 4 signaling pathway	Gene Ontology	GO:0034142	1	8	0.0673452	0.279343	ENSGALG00000005547	http://amigo.geneontology.org/amigo/term/GO:0034142
behavioral response to cocaine	Gene Ontology	GO:0048148	1	8	0.0673452	0.279343	ENSGALG00000004420	http://amigo.geneontology.org/amigo/term/GO:0048148
regulation of insulin receptor signaling pathway	Gene Ontology	GO:0046626	1	8	0.0673452	0.279343	ENSGALG00000008980	http://amigo.geneontology.org/amigo/term/GO:0046626
JNK cascade	Gene Ontology	GO:0007254	1	8	0.0673452	0.279343	ENSGALG00000006109	http://amigo.geneontology.org/amigo/term/GO:0007254
regulation of phosphorylation	Gene Ontology	GO:0042325	1	8	0.0673452	0.279343	ENSGALG00000005547	http://amigo.geneontology.org/amigo/term/GO:0042325
peroxisome organization	Gene Ontology	GO:0007031	1	8	0.0673452	0.279343	ENSGALG00000008421	http://amigo.geneontology.org/amigo/term/GO:0007031
positive regulation of activated T cell proliferation	Gene Ontology	GO:0042104	1	8	0.0673452	0.279343	ENSGALG00000008795	http://amigo.geneontology.org/amigo/term/GO:0042104
apical protein localization	Gene Ontology	GO:0045176	1	8	0.0673452	0.279343	ENSGALG00000005622	http://amigo.geneontology.org/amigo/term/GO:0045176
forelimb morphogenesis	Gene Ontology	GO:0035136	1	8	0.0673452	0.279343	ENSGALG00000009723	http://amigo.geneontology.org/amigo/term/GO:0035136
positive regulation of Arp2/3 complex-mediated actin nucleation	Gene Ontology	GO:2000601	1	8	0.0673452	0.279343	ENSGALG00000015066	http://amigo.geneontology.org/amigo/term/GO:2000601
positive regulation of glycolytic process	Gene Ontology	GO:0045821	1	8	0.0673452	0.279343	ENSGALG00000031105	http://amigo.geneontology.org/amigo/term/GO:0045821
triglyceride biosynthetic process	Gene Ontology	GO:0019432	1	8	0.0673452	0.279343	ENSGALG00000008795	http://amigo.geneontology.org/amigo/term/GO:0019432
mRNA transcription by RNA polymerase II	Gene Ontology	GO:0042789	1	8	0.0673452	0.279343	ENSGALG00000000146	http://amigo.geneontology.org/amigo/term/GO:0042789
positive regulation of peptidyl-serine phosphorylation of STAT protein	Gene Ontology	GO:0033141	1	8	0.0673452	0.279343	ENSGALG00000002555	http://amigo.geneontology.org/amigo/term/GO:0033141
insulin-like growth factor receptor binding	Gene Ontology	GO:0005159	1	8	0.0673452	0.279343	ENSGALG00000039775	http://amigo.geneontology.org/amigo/term/GO:0005159
basement membrane assembly	Gene Ontology	GO:0070831	1	8	0.0673452	0.279343	ENSGALG00000015001	http://amigo.geneontology.org/amigo/term/GO:0070831
artery morphogenesis	Gene Ontology	GO:0048844	1	8	0.0673452	0.279343	ENSGALG00000003324	http://amigo.geneontology.org/amigo/term/GO:0048844
metalloendopeptidase inhibitor activity	Gene Ontology	GO:0008191	1	8	0.0673452	0.279343	ENSGALG00000028627	http://amigo.geneontology.org/amigo/term/GO:0008191
adult heart development	Gene Ontology	GO:0007512	1	8	0.0673452	0.279343	ENSGALG00000037787	http://amigo.geneontology.org/amigo/term/GO:0007512
regulation of Golgi organization	Gene Ontology	GO:1903358	1	8	0.0673452	0.279343	ENSGALG00000007658	http://amigo.geneontology.org/amigo/term/GO:1903358
thyroid hormone generation	Gene Ontology	GO:0006590	1	8	0.0673452	0.279343	ENSGALG00000015040	http://amigo.geneontology.org/amigo/term/GO:0006590
cell-cell adhesion	Gene Ontology	GO:0098609	2	55	0.0715426	0.279343	ENSGALG00000039775|ENSGALG00000011823	http://amigo.geneontology.org/amigo/term/GO:0098609
SCAR complex	Gene Ontology	GO:0031209	1	9	0.074545	0.279343	ENSGALG00000015066	http://amigo.geneontology.org/amigo/term/GO:0031209
regulation of cardiac muscle contraction by regulation of the release of sequestered calcium ion	Gene Ontology	GO:0010881	1	9	0.074545	0.279343	ENSGALG00000012044	http://amigo.geneontology.org/amigo/term/GO:0010881
response to pain	Gene Ontology	GO:0048265	1	9	0.074545	0.279343	ENSGALG00000002555	http://amigo.geneontology.org/amigo/term/GO:0048265
regulation of cell morphogenesis	Gene Ontology	GO:0022604	1	9	0.074545	0.279343	ENSGALG00000029095	http://amigo.geneontology.org/amigo/term/GO:0022604
hindlimb morphogenesis	Gene Ontology	GO:0035137	1	9	0.074545	0.279343	ENSGALG00000009723	http://amigo.geneontology.org/amigo/term/GO:0035137
chromatoid body	Gene Ontology	GO:0033391	1	9	0.074545	0.279343	ENSGALG00000046180	http://amigo.geneontology.org/amigo/term/GO:0033391
Arp2/3 complex binding	Gene Ontology	GO:0071933	1	9	0.074545	0.279343	ENSGALG00000015066	http://amigo.geneontology.org/amigo/term/GO:0071933
phosphatidic acid biosynthetic process	Gene Ontology	GO:0006654	1	9	0.074545	0.279343	ENSGALG00000009252	http://amigo.geneontology.org/amigo/term/GO:0006654
multicellular organism aging	Gene Ontology	GO:0010259	1	9	0.074545	0.279343	ENSGALG00000040909	http://amigo.geneontology.org/amigo/term/GO:0010259
dendritic spine development	Gene Ontology	GO:0060996	1	9	0.074545	0.279343	ENSGALG00000005622	http://amigo.geneontology.org/amigo/term/GO:0060996
inorganic anion exchanger activity	Gene Ontology	GO:0005452	1	9	0.074545	0.279343	ENSGALG00000031105	http://amigo.geneontology.org/amigo/term/GO:0005452
positive regulation of cell adhesion mediated by integrin	Gene Ontology	GO:0033630	1	9	0.074545	0.279343	ENSGALG00000002555	http://amigo.geneontology.org/amigo/term/GO:0033630
zinc ion transmembrane transport	Gene Ontology	GO:0071577	1	9	0.074545	0.279343	ENSGALG00000020582	http://amigo.geneontology.org/amigo/term/GO:0071577
DNA methylation involved in gamete generation	Gene Ontology	GO:0043046	1	9	0.074545	0.279343	ENSGALG00000046180	http://amigo.geneontology.org/amigo/term/GO:0043046
cellular response to dexamethasone stimulus	Gene Ontology	GO:0071549	1	9	0.074545	0.279343	ENSGALG00000010653	http://amigo.geneontology.org/amigo/term/GO:0071549
Bergmann glial cell differentiation	Gene Ontology	GO:0060020	1	9	0.074545	0.279343	ENSGALG00000007687	http://amigo.geneontology.org/amigo/term/GO:0060020
positive regulation of telomere capping	Gene Ontology	GO:1904355	1	9	0.074545	0.279343	ENSGALG00000043164	http://amigo.geneontology.org/amigo/term/GO:1904355
long-term synaptic depression	Gene Ontology	GO:0060292	1	9	0.074545	0.279343	ENSGALG00000005696	http://amigo.geneontology.org/amigo/term/GO:0060292
protein ADP-ribosylase activity	Gene Ontology	GO:1990404	1	9	0.074545	0.279343	ENSGALG00000043164	http://amigo.geneontology.org/amigo/term/GO:1990404
gene silencing by RNA	Gene Ontology	GO:0031047	1	9	0.074545	0.279343	ENSGALG00000046180	http://amigo.geneontology.org/amigo/term/GO:0031047
lymph node development	Gene Ontology	GO:0048535	1	9	0.074545	0.279343	ENSGALG00000039102	http://amigo.geneontology.org/amigo/term/GO:0048535
negative regulation of type I interferon-mediated signaling pathway	Gene Ontology	GO:0060339	1	9	0.074545	0.279343	ENSGALG00000024391	http://amigo.geneontology.org/amigo/term/GO:0060339
positive regulation of transcription by RNA polymerase II	Gene Ontology	GO:0045944	9	672	0.0796431	0.279343	ENSGALG00000005622|ENSGALG00000003324|ENSGALG00000028081|ENSGALG00000010653|ENSGALG00000043164|ENSGALG00000035472|ENSGALG00000040079|ENSGALG00000017050|ENSGALG00000037787	http://amigo.geneontology.org/amigo/term/GO:0045944
MAP kinase kinase activity	Gene Ontology	GO:0004708	1	10	0.0816897	0.279343	ENSGALG00000007687	http://amigo.geneontology.org/amigo/term/GO:0004708
cerebral cortex neuron differentiation	Gene Ontology	GO:0021895	1	10	0.0816897	0.279343	ENSGALG00000039102	http://amigo.geneontology.org/amigo/term/GO:0021895
neuron cell-cell adhesion	Gene Ontology	GO:0007158	1	10	0.0816897	0.279343	ENSGALG00000002555	http://amigo.geneontology.org/amigo/term/GO:0007158
HMG box domain binding	Gene Ontology	GO:0071837	1	10	0.0816897	0.279343	ENSGALG00000003324	http://amigo.geneontology.org/amigo/term/GO:0071837
mRNA 3'-UTR AU-rich region binding	Gene Ontology	GO:0035925	1	10	0.0816897	0.279343	ENSGALG00000000726	http://amigo.geneontology.org/amigo/term/GO:0035925
regulation of stem cell population maintenance	Gene Ontology	GO:2000036	1	10	0.0816897	0.279343	ENSGALG00000000726	http://amigo.geneontology.org/amigo/term/GO:2000036
mitochondrial calcium ion homeostasis	Gene Ontology	GO:0051560	1	10	0.0816897	0.279343	ENSGALG00000029095	http://amigo.geneontology.org/amigo/term/GO:0051560
response to starvation	Gene Ontology	GO:0042594	1	10	0.0816897	0.279343	ENSGALG00000004460	http://amigo.geneontology.org/amigo/term/GO:0042594
lipid transporter activity	Gene Ontology	GO:0005319	1	10	0.0816897	0.279343	ENSGALG00000036894	http://amigo.geneontology.org/amigo/term/GO:0005319
positive regulation of amyloid-beta formation	Gene Ontology	GO:1902004	1	10	0.0816897	0.279343	ENSGALG00000036894	http://amigo.geneontology.org/amigo/term/GO:1902004
proton-exporting ATPase activity, phosphorylative mechanism	Gene Ontology	GO:0008553	1	10	0.0816897	0.279343	ENSGALG00000034099	http://amigo.geneontology.org/amigo/term/GO:0008553
ventricular cardiac muscle cell action potential	Gene Ontology	GO:0086005	1	10	0.0816897	0.279343	ENSGALG00000012044	http://amigo.geneontology.org/amigo/term/GO:0086005
-	Gene Ontology	GO:0036459	1	10	0.0816897	0.279343	ENSGALG00000008909	http://amigo.geneontology.org/amigo/term/GO:0036459
integral component of peroxisomal membrane	Gene Ontology	GO:0005779	1	10	0.0816897	0.279343	ENSGALG00000008421	http://amigo.geneontology.org/amigo/term/GO:0005779
negative regulation of T cell receptor signaling pathway	Gene Ontology	GO:0050860	1	10	0.0816897	0.279343	ENSGALG00000010320	http://amigo.geneontology.org/amigo/term/GO:0050860
phospholipid homeostasis	Gene Ontology	GO:0055091	1	10	0.0816897	0.279343	ENSGALG00000008795	http://amigo.geneontology.org/amigo/term/GO:0055091
cell migration	Gene Ontology	GO:0016477	3	129	0.0820543	0.279343	ENSGALG00000015001|ENSGALG00000012747|ENSGALG00000005622	http://amigo.geneontology.org/amigo/term/GO:0016477
dendritic spine	Gene Ontology	GO:0043197	2	60	0.082722	0.279343	ENSGALG00000010958|ENSGALG00000005622	http://amigo.geneontology.org/amigo/term/GO:0043197
nuclear speck	Gene Ontology	GO:0016607	4	212	0.0858507	0.279343	ENSGALG00000024391|ENSGALG00000040909|ENSGALG00000008857|ENSGALG00000010283	http://amigo.geneontology.org/amigo/term/GO:0016607
cell junction	Gene Ontology	GO:0030054	2	62	0.0873351	0.279343	ENSGALG00000015040|ENSGALG00000034618	http://amigo.geneontology.org/amigo/term/GO:0030054
protein ubiquitination	Gene Ontology	GO:0016567	4	214	0.0880953	0.279343	ENSGALG00000012367|ENSGALG00000004272|ENSGALG00000004500|ENSGALG00000034618	http://amigo.geneontology.org/amigo/term/GO:0016567
transcription elongation factor complex	Gene Ontology	GO:0008023	1	11	0.0887798	0.279343	ENSGALG00000000146	http://amigo.geneontology.org/amigo/term/GO:0008023
calcium ion homeostasis	Gene Ontology	GO:0055074	1	11	0.0887798	0.279343	ENSGALG00000010975	http://amigo.geneontology.org/amigo/term/GO:0055074
Cul4A-RING E3 ubiquitin ligase complex	Gene Ontology	GO:0031464	1	11	0.0887798	0.279343	ENSGALG00000004500	http://amigo.geneontology.org/amigo/term/GO:0031464
AMP binding	Gene Ontology	GO:0016208	1	11	0.0887798	0.279343	ENSGALG00000031000	http://amigo.geneontology.org/amigo/term/GO:0016208
regulation of mitotic spindle organization	Gene Ontology	GO:0060236	1	11	0.0887798	0.279343	ENSGALG00000016931	http://amigo.geneontology.org/amigo/term/GO:0060236
dynactin complex	Gene Ontology	GO:0005869	1	11	0.0887798	0.279343	ENSGALG00000010298	http://amigo.geneontology.org/amigo/term/GO:0005869
N-glycan processing	Gene Ontology	GO:0006491	1	11	0.0887798	0.279343	ENSGALG00000035927	http://amigo.geneontology.org/amigo/term/GO:0006491
B cell homeostasis	Gene Ontology	GO:0001782	1	11	0.0887798	0.279343	ENSGALG00000024122	http://amigo.geneontology.org/amigo/term/GO:0001782
regulation of embryonic development	Gene Ontology	GO:0045995	1	11	0.0887798	0.279343	ENSGALG00000015001	http://amigo.geneontology.org/amigo/term/GO:0045995
hippo signaling	Gene Ontology	GO:0035329	1	11	0.0887798	0.279343	ENSGALG00000011823	http://amigo.geneontology.org/amigo/term/GO:0035329
acyl-CoA metabolic process	Gene Ontology	GO:0006637	1	11	0.0887798	0.279343	ENSGALG00000008795	http://amigo.geneontology.org/amigo/term/GO:0006637
DNA unwinding involved in DNA replication	Gene Ontology	GO:0006268	1	11	0.0887798	0.279343	ENSGALG00000040909	http://amigo.geneontology.org/amigo/term/GO:0006268
positive regulation of transcription elongation from RNA polymerase II promoter	Gene Ontology	GO:0032968	1	11	0.0887798	0.279343	ENSGALG00000000146	http://amigo.geneontology.org/amigo/term/GO:0032968
proteasome binding	Gene Ontology	GO:0070628	1	12	0.0958157	0.279343	ENSGALG00000008909	http://amigo.geneontology.org/amigo/term/GO:0070628
regulation of ventricular cardiac muscle cell membrane repolarization	Gene Ontology	GO:0060307	1	12	0.0958157	0.279343	ENSGALG00000012044	http://amigo.geneontology.org/amigo/term/GO:0060307
14-3-3 protein binding	Gene Ontology	GO:0071889	1	12	0.0958157	0.279343	ENSGALG00000004460	http://amigo.geneontology.org/amigo/term/GO:0071889
Lys48-specific deubiquitinase activity	Gene Ontology	GO:1990380	1	12	0.0958157	0.279343	ENSGALG00000008909	http://amigo.geneontology.org/amigo/term/GO:1990380
establishment or maintenance of epithelial cell apical/basal polarity	Gene Ontology	GO:0045197	1	12	0.0958157	0.279343	ENSGALG00000005622	http://amigo.geneontology.org/amigo/term/GO:0045197
heterophilic cell-cell adhesion via plasma membrane cell adhesion molecules	Gene Ontology	GO:0007157	1	12	0.0958157	0.279343	ENSGALG00000011823	http://amigo.geneontology.org/amigo/term/GO:0007157
voltage-gated calcium channel complex	Gene Ontology	GO:0005891	1	12	0.0958157	0.279343	ENSGALG00000005400	http://amigo.geneontology.org/amigo/term/GO:0005891
cellular response to cadmium ion	Gene Ontology	GO:0071276	1	12	0.0958157	0.279343	ENSGALG00000006109	http://amigo.geneontology.org/amigo/term/GO:0071276
I-SMAD binding	Gene Ontology	GO:0070411	1	12	0.0958157	0.279343	ENSGALG00000017050	http://amigo.geneontology.org/amigo/term/GO:0070411
Cul4-RING E3 ubiquitin ligase complex	Gene Ontology	GO:0080008	1	12	0.0958157	0.279343	ENSGALG00000034618	http://amigo.geneontology.org/amigo/term/GO:0080008
cellular senescence	Gene Ontology	GO:0090398	1	12	0.0958157	0.279343	ENSGALG00000007687	http://amigo.geneontology.org/amigo/term/GO:0090398
Rac protein signal transduction	Gene Ontology	GO:0016601	1	12	0.0958157	0.279343	ENSGALG00000015066	http://amigo.geneontology.org/amigo/term/GO:0016601
complement activation	Gene Ontology	GO:0006956	1	12	0.0958157	0.279343	ENSGALG00000010850	http://amigo.geneontology.org/amigo/term/GO:0006956
male genitalia development	Gene Ontology	GO:0030539	1	12	0.0958157	0.279343	ENSGALG00000004272	http://amigo.geneontology.org/amigo/term/GO:0030539
enteric nervous system development	Gene Ontology	GO:0048484	1	12	0.0958157	0.279343	ENSGALG00000002555	http://amigo.geneontology.org/amigo/term/GO:0048484
middle ear morphogenesis	Gene Ontology	GO:0042474	1	12	0.0958157	0.279343	ENSGALG00000003324	http://amigo.geneontology.org/amigo/term/GO:0042474
GTP-dependent protein binding	Gene Ontology	GO:0030742	1	12	0.0958157	0.279343	ENSGALG00000020741	http://amigo.geneontology.org/amigo/term/GO:0030742
protein phosphatase type 2A complex	Gene Ontology	GO:0000159	1	12	0.0958157	0.279343	ENSGALG00000029996	http://amigo.geneontology.org/amigo/term/GO:0000159
cell differentiation	Gene Ontology	GO:0030154	4	221	0.0961737	0.279343	ENSGALG00000017050|ENSGALG00000028081|ENSGALG00000037787|ENSGALG00000040079	http://amigo.geneontology.org/amigo/term/GO:0030154
MAP kinase activity	Gene Ontology	GO:0004707	1	13	0.102798	0.283301	ENSGALG00000006109	http://amigo.geneontology.org/amigo/term/GO:0004707
spectrin binding	Gene Ontology	GO:0030507	1	13	0.102798	0.283301	ENSGALG00000012044	http://amigo.geneontology.org/amigo/term/GO:0030507
mitochondria-associated endoplasmic reticulum membrane	Gene Ontology	GO:0044233	1	13	0.102798	0.283301	ENSGALG00000029095	http://amigo.geneontology.org/amigo/term/GO:0044233
regulation of postsynapse organization	Gene Ontology	GO:0099175	1	13	0.102798	0.283301	ENSGALG00000005622	http://amigo.geneontology.org/amigo/term/GO:0099175
zinc ion transmembrane transporter activity	Gene Ontology	GO:0005385	1	13	0.102798	0.283301	ENSGALG00000020582	http://amigo.geneontology.org/amigo/term/GO:0005385
regulation of glucose metabolic process	Gene Ontology	GO:0010906	1	13	0.102798	0.283301	ENSGALG00000004460	http://amigo.geneontology.org/amigo/term/GO:0010906
positive regulation of focal adhesion assembly	Gene Ontology	GO:0051894	1	13	0.102798	0.283301	ENSGALG00000009723	http://amigo.geneontology.org/amigo/term/GO:0051894
mannosyltransferase activity	Gene Ontology	GO:0000030	1	13	0.102798	0.283301	ENSGALG00000010975	http://amigo.geneontology.org/amigo/term/GO:0000030
positive regulation of neural precursor cell proliferation	Gene Ontology	GO:2000179	1	13	0.102798	0.283301	ENSGALG00000039102	http://amigo.geneontology.org/amigo/term/GO:2000179
protein O-linked mannosylation	Gene Ontology	GO:0035269	1	13	0.102798	0.283301	ENSGALG00000010975	http://amigo.geneontology.org/amigo/term/GO:0035269
3'-5' DNA helicase activity	Gene Ontology	GO:0043138	1	13	0.102798	0.283301	ENSGALG00000040909	http://amigo.geneontology.org/amigo/term/GO:0043138
glutamate receptor activity	Gene Ontology	GO:0008066	1	13	0.102798	0.283301	ENSGALG00000037366	http://amigo.geneontology.org/amigo/term/GO:0008066
cellular glucose homeostasis	Gene Ontology	GO:0001678	1	13	0.102798	0.283301	ENSGALG00000004460	http://amigo.geneontology.org/amigo/term/GO:0001678
ribonucleoprotein complex	Gene Ontology	GO:1990904	2	71	0.108981	0.283427	ENSGALG00000000726|ENSGALG00000046180	http://amigo.geneontology.org/amigo/term/GO:1990904
histone deacetylase binding	Gene Ontology	GO:0042826	2	71	0.108981	0.283427	ENSGALG00000006109|ENSGALG00000037787	http://amigo.geneontology.org/amigo/term/GO:0042826
calmodulin-dependent protein kinase activity	Gene Ontology	GO:0004683	1	14	0.109727	0.283427	ENSGALG00000041635	http://amigo.geneontology.org/amigo/term/GO:0004683
TOR signaling	Gene Ontology	GO:0031929	1	14	0.109727	0.283427	ENSGALG00000005547	http://amigo.geneontology.org/amigo/term/GO:0031929
oligosaccharide metabolic process	Gene Ontology	GO:0009311	1	14	0.109727	0.283427	ENSGALG00000035927	http://amigo.geneontology.org/amigo/term/GO:0009311
protein localization to membrane	Gene Ontology	GO:0072657	1	14	0.109727	0.283427	ENSGALG00000020741	http://amigo.geneontology.org/amigo/term/GO:0072657
protein serine/threonine kinase activator activity	Gene Ontology	GO:0043539	1	14	0.109727	0.283427	ENSGALG00000007687	http://amigo.geneontology.org/amigo/term/GO:0043539
face development	Gene Ontology	GO:0060324	1	14	0.109727	0.283427	ENSGALG00000007687	http://amigo.geneontology.org/amigo/term/GO:0060324
lysosome localization	Gene Ontology	GO:0032418	1	14	0.109727	0.283427	ENSGALG00000020741	http://amigo.geneontology.org/amigo/term/GO:0032418
insulin receptor binding	Gene Ontology	GO:0005158	1	14	0.109727	0.283427	ENSGALG00000039775	http://amigo.geneontology.org/amigo/term/GO:0005158
positive regulation of mesenchymal cell proliferation	Gene Ontology	GO:0002053	1	14	0.109727	0.283427	ENSGALG00000003324	http://amigo.geneontology.org/amigo/term/GO:0002053
melanocyte differentiation	Gene Ontology	GO:0030318	1	14	0.109727	0.283427	ENSGALG00000020741	http://amigo.geneontology.org/amigo/term/GO:0030318
positive regulation of reactive oxygen species metabolic process	Gene Ontology	GO:2000379	1	14	0.109727	0.283427	ENSGALG00000009903	http://amigo.geneontology.org/amigo/term/GO:2000379
negative regulation of fibroblast proliferation	Gene Ontology	GO:0048147	1	14	0.109727	0.283427	ENSGALG00000010320	http://amigo.geneontology.org/amigo/term/GO:0048147
transcriptionally active chromatin	Gene Ontology	GO:0035327	1	14	0.109727	0.283427	ENSGALG00000000146	http://amigo.geneontology.org/amigo/term/GO:0035327
regulation of reactive oxygen species metabolic process	Gene Ontology	GO:2000377	1	14	0.109727	0.283427	ENSGALG00000005622	http://amigo.geneontology.org/amigo/term/GO:2000377
positive regulation of gene expression	Gene Ontology	GO:0010628	3	149	0.112907	0.286392	ENSGALG00000012044|ENSGALG00000006109|ENSGALG00000010320	http://amigo.geneontology.org/amigo/term/GO:0010628
transcription elongation from RNA polymerase II promoter	Gene Ontology	GO:0006368	1	15	0.116602	0.286392	ENSGALG00000000146	http://amigo.geneontology.org/amigo/term/GO:0006368
regulation of axonogenesis	Gene Ontology	GO:0050770	1	15	0.116602	0.286392	ENSGALG00000002555	http://amigo.geneontology.org/amigo/term/GO:0050770
phospholipase activity	Gene Ontology	GO:0004620	1	15	0.116602	0.286392	ENSGALG00000005696	http://amigo.geneontology.org/amigo/term/GO:0004620
NADP binding	Gene Ontology	GO:0050661	1	15	0.116602	0.286392	ENSGALG00000040573	http://amigo.geneontology.org/amigo/term/GO:0050661
neuromuscular process	Gene Ontology	GO:0050905	1	15	0.116602	0.286392	ENSGALG00000036971	http://amigo.geneontology.org/amigo/term/GO:0050905
U2 snRNP	Gene Ontology	GO:0005686	1	15	0.116602	0.286392	ENSGALG00000006410	http://amigo.geneontology.org/amigo/term/GO:0005686
response to cytokine	Gene Ontology	GO:0034097	1	15	0.116602	0.286392	ENSGALG00000028627	http://amigo.geneontology.org/amigo/term/GO:0034097
gene expression	Gene Ontology	GO:0010467	1	15	0.116602	0.286392	ENSGALG00000009723	http://amigo.geneontology.org/amigo/term/GO:0010467
nucleosome binding	Gene Ontology	GO:0031491	1	15	0.116602	0.286392	ENSGALG00000000146	http://amigo.geneontology.org/amigo/term/GO:0031491
plasma membrane organization	Gene Ontology	GO:0007009	1	15	0.116602	0.286392	ENSGALG00000011823	http://amigo.geneontology.org/amigo/term/GO:0007009
inner ear receptor cell stereocilium organization	Gene Ontology	GO:0060122	1	15	0.116602	0.286392	ENSGALG00000011823	http://amigo.geneontology.org/amigo/term/GO:0060122
ERK1 and ERK2 cascade	Gene Ontology	GO:0070371	1	15	0.116602	0.286392	ENSGALG00000007687	http://amigo.geneontology.org/amigo/term/GO:0070371
four-way junction DNA binding	Gene Ontology	GO:0000400	1	15	0.116602	0.286392	ENSGALG00000040909	http://amigo.geneontology.org/amigo/term/GO:0000400
cell division	Gene Ontology	GO:0051301	2	75	0.119015	0.291174	ENSGALG00000007649|ENSGALG00000028664	http://amigo.geneontology.org/amigo/term/GO:0051301
response to hormone	Gene Ontology	GO:0009725	1	16	0.123425	0.291174	ENSGALG00000028627	http://amigo.geneontology.org/amigo/term/GO:0009725
mitotic spindle assembly checkpoint	Gene Ontology	GO:0007094	1	16	0.123425	0.291174	ENSGALG00000004224	http://amigo.geneontology.org/amigo/term/GO:0007094
ionotropic glutamate receptor signaling pathway	Gene Ontology	GO:0035235	1	16	0.123425	0.291174	ENSGALG00000037366	http://amigo.geneontology.org/amigo/term/GO:0035235
ligand-gated ion channel activity	Gene Ontology	GO:0015276	1	16	0.123425	0.291174	ENSGALG00000037366	http://amigo.geneontology.org/amigo/term/GO:0015276
presynaptic active zone	Gene Ontology	GO:0048786	1	16	0.123425	0.291174	ENSGALG00000010958	http://amigo.geneontology.org/amigo/term/GO:0048786
monooxygenase activity	Gene Ontology	GO:0004497	1	16	0.123425	0.291174	ENSGALG00000040573	http://amigo.geneontology.org/amigo/term/GO:0004497
protein kinase activator activity	Gene Ontology	GO:0030295	1	16	0.123425	0.291174	ENSGALG00000006508	http://amigo.geneontology.org/amigo/term/GO:0030295
cellular response to reactive oxygen species	Gene Ontology	GO:0034614	1	16	0.123425	0.291174	ENSGALG00000006109	http://amigo.geneontology.org/amigo/term/GO:0034614
protein tyrosine kinase binding	Gene Ontology	GO:1990782	1	16	0.123425	0.291174	ENSGALG00000012747	http://amigo.geneontology.org/amigo/term/GO:1990782
T cell homeostasis	Gene Ontology	GO:0043029	1	16	0.123425	0.291174	ENSGALG00000020582	http://amigo.geneontology.org/amigo/term/GO:0043029
basolateral plasma membrane	Gene Ontology	GO:0016323	2	77	0.124117	0.291174	ENSGALG00000012044|ENSGALG00000031105	http://amigo.geneontology.org/amigo/term/GO:0016323
mRNA splicing, via spliceosome	Gene Ontology	GO:0000398	2	78	0.126687	0.291174	ENSGALG00000008857|ENSGALG00000006410	http://amigo.geneontology.org/amigo/term/GO:0000398
tissue development	Gene Ontology	GO:0009888	1	17	0.130196	0.291174	ENSGALG00000015001	http://amigo.geneontology.org/amigo/term/GO:0009888
integral component of postsynaptic membrane	Gene Ontology	GO:0099055	1	17	0.130196	0.291174	ENSGALG00000005696	http://amigo.geneontology.org/amigo/term/GO:0099055
thyroid gland development	Gene Ontology	GO:0030878	1	17	0.130196	0.291174	ENSGALG00000007687	http://amigo.geneontology.org/amigo/term/GO:0030878
RNA polymerase II general transcription initiation factor activity	Gene Ontology	GO:0016251	1	17	0.130196	0.291174	ENSGALG00000010283	http://amigo.geneontology.org/amigo/term/GO:0016251
AMPA glutamate receptor complex	Gene Ontology	GO:0032281	1	17	0.130196	0.291174	ENSGALG00000005696	http://amigo.geneontology.org/amigo/term/GO:0032281
positive regulation of cardiac muscle cell proliferation	Gene Ontology	GO:0060045	1	17	0.130196	0.291174	ENSGALG00000040079	http://amigo.geneontology.org/amigo/term/GO:0060045
maturation of SSU-rRNA from tricistronic rRNA transcript (SSU-rRNA, 5.8S rRNA, LSU-rRNA)	Gene Ontology	GO:0000462	1	17	0.130196	0.291174	ENSGALG00000034618	http://amigo.geneontology.org/amigo/term/GO:0000462
inorganic anion transport	Gene Ontology	GO:0015698	1	17	0.130196	0.291174	ENSGALG00000031105	http://amigo.geneontology.org/amigo/term/GO:0015698
positive regulation of vascular associated smooth muscle cell proliferation	Gene Ontology	GO:1904707	1	17	0.130196	0.291174	ENSGALG00000037787	http://amigo.geneontology.org/amigo/term/GO:1904707
proton-transporting ATPase activity, rotational mechanism	Gene Ontology	GO:0046961	1	17	0.130196	0.291174	ENSGALG00000034099	http://amigo.geneontology.org/amigo/term/GO:0046961
protein kinase A regulatory subunit binding	Gene Ontology	GO:0034237	1	17	0.130196	0.291174	ENSGALG00000015066	http://amigo.geneontology.org/amigo/term/GO:0034237
protein disulfide oxidoreductase activity	Gene Ontology	GO:0015035	1	17	0.130196	0.291174	ENSGALG00000039363	http://amigo.geneontology.org/amigo/term/GO:0015035
cellular response to gamma radiation	Gene Ontology	GO:0071480	1	17	0.130196	0.291174	ENSGALG00000040909	http://amigo.geneontology.org/amigo/term/GO:0071480
growth factor activity	Gene Ontology	GO:0008083	2	80	0.131866	0.292198	ENSGALG00000036971|ENSGALG00000006508	http://amigo.geneontology.org/amigo/term/GO:0008083
transcription regulatory region sequence-specific DNA binding	Gene Ontology	GO:0000976	2	81	0.134474	0.292198	ENSGALG00000004460|ENSGALG00000037787	http://amigo.geneontology.org/amigo/term/GO:0000976
ephrin receptor binding	Gene Ontology	GO:0046875	1	18	0.136916	0.292198	ENSGALG00000039775	http://amigo.geneontology.org/amigo/term/GO:0046875
germ cell development	Gene Ontology	GO:0007281	1	18	0.136916	0.292198	ENSGALG00000046180	http://amigo.geneontology.org/amigo/term/GO:0007281
DNA recombination	Gene Ontology	GO:0006310	1	18	0.136916	0.292198	ENSGALG00000040909	http://amigo.geneontology.org/amigo/term/GO:0006310
protein localization to cilium	Gene Ontology	GO:0061512	1	18	0.136916	0.292198	ENSGALG00000005622	http://amigo.geneontology.org/amigo/term/GO:0061512
outflow tract septum morphogenesis	Gene Ontology	GO:0003148	1	18	0.136916	0.292198	ENSGALG00000040079	http://amigo.geneontology.org/amigo/term/GO:0003148
peroxisomal membrane	Gene Ontology	GO:0005778	1	18	0.136916	0.292198	ENSGALG00000008421	http://amigo.geneontology.org/amigo/term/GO:0005778
apoptotic signaling pathway	Gene Ontology	GO:0097190	1	18	0.136916	0.292198	ENSGALG00000010320	http://amigo.geneontology.org/amigo/term/GO:0097190
retina layer formation	Gene Ontology	GO:0010842	1	18	0.136916	0.292198	ENSGALG00000004420	http://amigo.geneontology.org/amigo/term/GO:0010842
digestive tract development	Gene Ontology	GO:0048565	1	18	0.136916	0.292198	ENSGALG00000011823	http://amigo.geneontology.org/amigo/term/GO:0048565
replication fork processing	Gene Ontology	GO:0031297	1	18	0.136916	0.292198	ENSGALG00000040909	http://amigo.geneontology.org/amigo/term/GO:0031297
positive regulation of telomerase activity	Gene Ontology	GO:0051973	1	18	0.136916	0.292198	ENSGALG00000043164	http://amigo.geneontology.org/amigo/term/GO:0051973
adipose tissue development	Gene Ontology	GO:0060612	1	18	0.136916	0.292198	ENSGALG00000031928	http://amigo.geneontology.org/amigo/term/GO:0060612
mRNA cis splicing, via spliceosome	Gene Ontology	GO:0045292	1	19	0.143583	0.296183	ENSGALG00000024391	http://amigo.geneontology.org/amigo/term/GO:0045292
positive regulation of telomere maintenance via telomerase	Gene Ontology	GO:0032212	1	19	0.143583	0.296183	ENSGALG00000043164	http://amigo.geneontology.org/amigo/term/GO:0032212
spindle assembly	Gene Ontology	GO:0051225	1	19	0.143583	0.296183	ENSGALG00000043164	http://amigo.geneontology.org/amigo/term/GO:0051225
neuronal stem cell population maintenance	Gene Ontology	GO:0097150	1	19	0.143583	0.296183	ENSGALG00000003324	http://amigo.geneontology.org/amigo/term/GO:0097150
sialylation	Gene Ontology	GO:0097503	1	19	0.143583	0.296183	ENSGALG00000035927	http://amigo.geneontology.org/amigo/term/GO:0097503
ventricular septum morphogenesis	Gene Ontology	GO:0060412	1	19	0.143583	0.296183	ENSGALG00000040079	http://amigo.geneontology.org/amigo/term/GO:0060412
NAD+ ADP-ribosyltransferase activity	Gene Ontology	GO:0003950	1	19	0.143583	0.296183	ENSGALG00000043164	http://amigo.geneontology.org/amigo/term/GO:0003950
replication fork	Gene Ontology	GO:0005657	1	19	0.143583	0.296183	ENSGALG00000040909	http://amigo.geneontology.org/amigo/term/GO:0005657
establishment of protein localization	Gene Ontology	GO:0045184	1	19	0.143583	0.296183	ENSGALG00000010653	http://amigo.geneontology.org/amigo/term/GO:0045184
positive regulation of axonogenesis	Gene Ontology	GO:0050772	1	19	0.143583	0.296183	ENSGALG00000007687	http://amigo.geneontology.org/amigo/term/GO:0050772
regulation of cell adhesion	Gene Ontology	GO:0030155	1	19	0.143583	0.296183	ENSGALG00000015001	http://amigo.geneontology.org/amigo/term/GO:0030155
ubiquitin protein ligase activity	Gene Ontology	GO:0061630	3	167	0.14386	0.296183	ENSGALG00000012367|ENSGALG00000004272|ENSGALG00000004500	http://amigo.geneontology.org/amigo/term/GO:0061630
lysosomal membrane	Gene Ontology	GO:0005765	2	86	0.147681	0.301261	ENSGALG00000020741|ENSGALG00000005696	http://amigo.geneontology.org/amigo/term/GO:0005765
response to glucose	Gene Ontology	GO:0009749	1	20	0.1502	0.301261	ENSGALG00000008795	http://amigo.geneontology.org/amigo/term/GO:0009749
regulation of growth	Gene Ontology	GO:0040008	1	20	0.1502	0.301261	ENSGALG00000009903	http://amigo.geneontology.org/amigo/term/GO:0040008
protein K63-linked deubiquitination	Gene Ontology	GO:0070536	1	20	0.1502	0.301261	ENSGALG00000008909	http://amigo.geneontology.org/amigo/term/GO:0070536
photoreceptor inner segment	Gene Ontology	GO:0001917	1	20	0.1502	0.301261	ENSGALG00000015949	http://amigo.geneontology.org/amigo/term/GO:0001917
humoral immune response	Gene Ontology	GO:0006959	1	20	0.1502	0.301261	ENSGALG00000009903	http://amigo.geneontology.org/amigo/term/GO:0006959
negative regulation of tumor necrosis factor production	Gene Ontology	GO:0032720	1	20	0.1502	0.301261	ENSGALG00000024391	http://amigo.geneontology.org/amigo/term/GO:0032720
endochondral ossification	Gene Ontology	GO:0001958	1	20	0.1502	0.301261	ENSGALG00000037787	http://amigo.geneontology.org/amigo/term/GO:0001958
negative regulation of autophagy	Gene Ontology	GO:0010507	1	20	0.1502	0.301261	ENSGALG00000004460	http://amigo.geneontology.org/amigo/term/GO:0010507
RNA polymerase II transcription regulatory region sequence-specific DNA binding	Gene Ontology	GO:0000977	3	172	0.152917	0.301474	ENSGALG00000004460|ENSGALG00000028081|ENSGALG00000037787	http://amigo.geneontology.org/amigo/term/GO:0000977
U4/U6 x U5 tri-snRNP complex	Gene Ontology	GO:0046540	1	21	0.156766	0.301474	ENSGALG00000008857	http://amigo.geneontology.org/amigo/term/GO:0046540
bicarbonate transport	Gene Ontology	GO:0015701	1	21	0.156766	0.301474	ENSGALG00000031105	http://amigo.geneontology.org/amigo/term/GO:0015701
synaptic transmission, glutamatergic	Gene Ontology	GO:0035249	1	21	0.156766	0.301474	ENSGALG00000037366	http://amigo.geneontology.org/amigo/term/GO:0035249
integral component of postsynaptic density membrane	Gene Ontology	GO:0099061	1	21	0.156766	0.301474	ENSGALG00000037366	http://amigo.geneontology.org/amigo/term/GO:0099061
ureteric bud development	Gene Ontology	GO:0001657	1	21	0.156766	0.301474	ENSGALG00000002555	http://amigo.geneontology.org/amigo/term/GO:0001657
base-excision repair	Gene Ontology	GO:0006284	1	21	0.156766	0.301474	ENSGALG00000040909	http://amigo.geneontology.org/amigo/term/GO:0006284
cyclin-dependent protein kinase holoenzyme complex	Gene Ontology	GO:0000307	1	21	0.156766	0.301474	ENSGALG00000028664	http://amigo.geneontology.org/amigo/term/GO:0000307
positive regulation of smoothened signaling pathway	Gene Ontology	GO:0045880	1	21	0.156766	0.301474	ENSGALG00000003324	http://amigo.geneontology.org/amigo/term/GO:0045880
transcription initiation from RNA polymerase II promoter	Gene Ontology	GO:0006367	1	21	0.156766	0.301474	ENSGALG00000010283	http://amigo.geneontology.org/amigo/term/GO:0006367
protein localization to nucleus	Gene Ontology	GO:0034504	1	21	0.156766	0.301474	ENSGALG00000005872	http://amigo.geneontology.org/amigo/term/GO:0034504
miRNA binding	Gene Ontology	GO:0035198	1	21	0.156766	0.301474	ENSGALG00000000726	http://amigo.geneontology.org/amigo/term/GO:0035198
RNA polymerase II complex binding	Gene Ontology	GO:0000993	1	21	0.156766	0.301474	ENSGALG00000010653	http://amigo.geneontology.org/amigo/term/GO:0000993
chromosome, centromeric region	Gene Ontology	GO:0000775	1	21	0.156766	0.301474	ENSGALG00000029996	http://amigo.geneontology.org/amigo/term/GO:0000775
positive regulation of substrate adhesion-dependent cell spreading	Gene Ontology	GO:1900026	1	21	0.156766	0.301474	ENSGALG00000012747	http://amigo.geneontology.org/amigo/term/GO:1900026
regulation of postsynaptic membrane potential	Gene Ontology	GO:0060078	1	22	0.163282	0.304793	ENSGALG00000037366	http://amigo.geneontology.org/amigo/term/GO:0060078
small-subunit processome	Gene Ontology	GO:0032040	1	22	0.163282	0.304793	ENSGALG00000034618	http://amigo.geneontology.org/amigo/term/GO:0032040
voltage-gated calcium channel activity	Gene Ontology	GO:0005245	1	22	0.163282	0.304793	ENSGALG00000005400	http://amigo.geneontology.org/amigo/term/GO:0005245
activating transcription factor binding	Gene Ontology	GO:0033613	1	22	0.163282	0.304793	ENSGALG00000037787	http://amigo.geneontology.org/amigo/term/GO:0033613
social behavior	Gene Ontology	GO:0035176	1	22	0.163282	0.304793	ENSGALG00000037366	http://amigo.geneontology.org/amigo/term/GO:0035176
tricarboxylic acid cycle	Gene Ontology	GO:0006099	1	22	0.163282	0.304793	ENSGALG00000007652	http://amigo.geneontology.org/amigo/term/GO:0006099
embryonic organ development	Gene Ontology	GO:0048568	1	22	0.163282	0.304793	ENSGALG00000040079	http://amigo.geneontology.org/amigo/term/GO:0048568
positive regulation of cyclin-dependent protein serine/threonine kinase activity	Gene Ontology	GO:0045737	1	22	0.163282	0.304793	ENSGALG00000028664	http://amigo.geneontology.org/amigo/term/GO:0045737
response to ionizing radiation	Gene Ontology	GO:0010212	1	22	0.163282	0.304793	ENSGALG00000004500	http://amigo.geneontology.org/amigo/term/GO:0010212
regulation of intracellular pH	Gene Ontology	GO:0051453	1	22	0.163282	0.304793	ENSGALG00000031105	http://amigo.geneontology.org/amigo/term/GO:0051453
DNA-binding transcription activator activity, RNA polymerase II-specific	Gene Ontology	GO:0001228	4	274	0.167443	0.308633	ENSGALG00000017050|ENSGALG00000028081|ENSGALG00000035472|ENSGALG00000037787	http://amigo.geneontology.org/amigo/term/GO:0001228
negative regulation of apoptotic process	Gene Ontology	GO:0043066	3	180	0.167772	0.308633	ENSGALG00000039775|ENSGALG00000006109|ENSGALG00000005622	http://amigo.geneontology.org/amigo/term/GO:0043066
nucleoplasm	Gene Ontology	GO:0005654	14	1356	0.168065	0.308633	ENSGALG00000031000|ENSGALG00000034618|ENSGALG00000039363|ENSGALG00000003324|ENSGALG00000009076|ENSGALG00000010653|ENSGALG00000040909|ENSGALG00000012747|ENSGALG00000029996|ENSGALG00000040079|ENSGALG00000000726|ENSGALG00000012206|ENSGALG00000037787|ENSGALG00000006410	http://amigo.geneontology.org/amigo/term/GO:0005654
negative regulation of protein catabolic process	Gene Ontology	GO:0042177	1	23	0.169748	0.308633	ENSGALG00000005872	http://amigo.geneontology.org/amigo/term/GO:0042177
Cajal body	Gene Ontology	GO:0015030	1	23	0.169748	0.308633	ENSGALG00000008857	http://amigo.geneontology.org/amigo/term/GO:0015030
cellular response to amino acid starvation	Gene Ontology	GO:0034198	1	23	0.169748	0.308633	ENSGALG00000006109	http://amigo.geneontology.org/amigo/term/GO:0034198
positive regulation of protein tyrosine kinase activity	Gene Ontology	GO:0061098	1	23	0.169748	0.308633	ENSGALG00000012747	http://amigo.geneontology.org/amigo/term/GO:0061098
telomere maintenance	Gene Ontology	GO:0000723	1	23	0.169748	0.308633	ENSGALG00000040909	http://amigo.geneontology.org/amigo/term/GO:0000723
positive regulation of multicellular organism growth	Gene Ontology	GO:0040018	1	23	0.169748	0.308633	ENSGALG00000008795	http://amigo.geneontology.org/amigo/term/GO:0040018
heart morphogenesis	Gene Ontology	GO:0003007	1	23	0.169748	0.308633	ENSGALG00000011823	http://amigo.geneontology.org/amigo/term/GO:0003007
negative regulation of cell death	Gene Ontology	GO:0060548	1	24	0.176165	0.312983	ENSGALG00000040079	http://amigo.geneontology.org/amigo/term/GO:0060548
transcription factor TFIID complex	Gene Ontology	GO:0005669	1	24	0.176165	0.312983	ENSGALG00000010283	http://amigo.geneontology.org/amigo/term/GO:0005669
blood vessel development	Gene Ontology	GO:0001568	1	24	0.176165	0.312983	ENSGALG00000015001	http://amigo.geneontology.org/amigo/term/GO:0001568
skeletal system morphogenesis	Gene Ontology	GO:0048705	1	24	0.176165	0.312983	ENSGALG00000009723	http://amigo.geneontology.org/amigo/term/GO:0048705
epidermal growth factor receptor binding	Gene Ontology	GO:0005154	1	24	0.176165	0.312983	ENSGALG00000005622	http://amigo.geneontology.org/amigo/term/GO:0005154
regulation of heart rate by cardiac conduction	Gene Ontology	GO:0086091	1	24	0.176165	0.312983	ENSGALG00000012044	http://amigo.geneontology.org/amigo/term/GO:0086091
cellular response to mechanical stimulus	Gene Ontology	GO:0071260	1	24	0.176165	0.312983	ENSGALG00000006109	http://amigo.geneontology.org/amigo/term/GO:0071260
anatomical structure morphogenesis	Gene Ontology	GO:0009653	1	24	0.176165	0.312983	ENSGALG00000017050	http://amigo.geneontology.org/amigo/term/GO:0009653
nucleosome assembly	Gene Ontology	GO:0006334	1	24	0.176165	0.312983	ENSGALG00000010653	http://amigo.geneontology.org/amigo/term/GO:0006334
protein C-terminus binding	Gene Ontology	GO:0008022	2	98	0.180339	0.314711	ENSGALG00000008421|ENSGALG00000007687	http://amigo.geneontology.org/amigo/term/GO:0008022
cellular response to retinoic acid	Gene Ontology	GO:0071300	1	25	0.182532	0.314711	ENSGALG00000002555	http://amigo.geneontology.org/amigo/term/GO:0071300
adaptive immune response	Gene Ontology	GO:0002250	1	25	0.182532	0.314711	ENSGALG00000009903	http://amigo.geneontology.org/amigo/term/GO:0002250
chondrocyte differentiation	Gene Ontology	GO:0002062	1	25	0.182532	0.314711	ENSGALG00000037787	http://amigo.geneontology.org/amigo/term/GO:0002062
fatty acid metabolic process	Gene Ontology	GO:0006631	1	25	0.182532	0.314711	ENSGALG00000008795	http://amigo.geneontology.org/amigo/term/GO:0006631
branching involved in ureteric bud morphogenesis	Gene Ontology	GO:0001658	1	25	0.182532	0.314711	ENSGALG00000011823	http://amigo.geneontology.org/amigo/term/GO:0001658
synapse assembly	Gene Ontology	GO:0007416	1	25	0.182532	0.314711	ENSGALG00000004420	http://amigo.geneontology.org/amigo/term/GO:0007416
positive regulation of autophagy	Gene Ontology	GO:0010508	1	25	0.182532	0.314711	ENSGALG00000009903	http://amigo.geneontology.org/amigo/term/GO:0010508
regulation of phosphoprotein phosphatase activity	Gene Ontology	GO:0043666	1	25	0.182532	0.314711	ENSGALG00000029996	http://amigo.geneontology.org/amigo/term/GO:0043666
anchored component of membrane	Gene Ontology	GO:0031225	1	25	0.182532	0.314711	ENSGALG00000009523	http://amigo.geneontology.org/amigo/term/GO:0031225
learning	Gene Ontology	GO:0007612	1	25	0.182532	0.314711	ENSGALG00000005622	http://amigo.geneontology.org/amigo/term/GO:0007612
synapse organization	Gene Ontology	GO:0050808	1	25	0.182532	0.314711	ENSGALG00000010958	http://amigo.geneontology.org/amigo/term/GO:0050808
skeletal muscle tissue development	Gene Ontology	GO:0007519	1	26	0.188851	0.321644	ENSGALG00000009130	http://amigo.geneontology.org/amigo/term/GO:0007519
keratinocyte differentiation	Gene Ontology	GO:0030216	1	26	0.188851	0.321644	ENSGALG00000007687	http://amigo.geneontology.org/amigo/term/GO:0030216
protein K48-linked deubiquitination	Gene Ontology	GO:0071108	1	26	0.188851	0.321644	ENSGALG00000008909	http://amigo.geneontology.org/amigo/term/GO:0071108
chromosome, telomeric region	Gene Ontology	GO:0000781	1	26	0.188851	0.321644	ENSGALG00000040909	http://amigo.geneontology.org/amigo/term/GO:0000781
cytosol	Gene Ontology	GO:0005829	18	1855	0.189793	0.322463	ENSGALG00000024391|ENSGALG00000005547|ENSGALG00000031000|ENSGALG00000034618|ENSGALG00000005622|ENSGALG00000010283|ENSGALG00000039363|ENSGALG00000003324|ENSGALG00000027700|ENSGALG00000007658|ENSGALG00000010653|ENSGALG00000043164|ENSGALG00000007687|ENSGALG00000012747|ENSGALG00000029996|ENSGALG00000000726|ENSGALG00000008909|ENSGALG00000006508	http://amigo.geneontology.org/amigo/term/GO:0005829
peptidyl-serine phosphorylation	Gene Ontology	GO:0018105	2	103	0.194256	0.326758	ENSGALG00000043164|ENSGALG00000006109	http://amigo.geneontology.org/amigo/term/GO:0018105
ceramide biosynthetic process	Gene Ontology	GO:0046513	1	27	0.195121	0.326758	ENSGALG00000031928	http://amigo.geneontology.org/amigo/term/GO:0046513
electron transfer activity	Gene Ontology	GO:0009055	1	27	0.195121	0.326758	ENSGALG00000039363	http://amigo.geneontology.org/amigo/term/GO:0009055
phosphotyrosine residue binding	Gene Ontology	GO:0001784	1	27	0.195121	0.326758	ENSGALG00000039775	http://amigo.geneontology.org/amigo/term/GO:0001784
embryonic limb morphogenesis	Gene Ontology	GO:0030326	1	27	0.195121	0.326758	ENSGALG00000003324	http://amigo.geneontology.org/amigo/term/GO:0030326
epidermal growth factor receptor signaling pathway	Gene Ontology	GO:0007173	1	27	0.195121	0.326758	ENSGALG00000039775	http://amigo.geneontology.org/amigo/term/GO:0007173
signal transduction	Gene Ontology	GO:0007165	4	293	0.196631	0.3285	ENSGALG00000026955|ENSGALG00000009903|ENSGALG00000004323|ENSGALG00000029996	http://amigo.geneontology.org/amigo/term/GO:0007165
cellular response to growth factor stimulus	Gene Ontology	GO:0071363	1	28	0.201344	0.330846	ENSGALG00000039775	http://amigo.geneontology.org/amigo/term/GO:0071363
transmitter-gated ion channel activity involved in regulation of postsynaptic membrane potential	Gene Ontology	GO:1904315	1	28	0.201344	0.330846	ENSGALG00000037366	http://amigo.geneontology.org/amigo/term/GO:1904315
regulation of mitotic cell cycle	Gene Ontology	GO:0007346	1	28	0.201344	0.330846	ENSGALG00000028664	http://amigo.geneontology.org/amigo/term/GO:0007346
negative regulation of I-kappaB kinase/NF-kappaB signaling	Gene Ontology	GO:0043124	1	28	0.201344	0.330846	ENSGALG00000024391	http://amigo.geneontology.org/amigo/term/GO:0043124
protein kinase C binding	Gene Ontology	GO:0005080	1	28	0.201344	0.330846	ENSGALG00000009601	http://amigo.geneontology.org/amigo/term/GO:0005080
regulation of protein localization	Gene Ontology	GO:0032880	1	28	0.201344	0.330846	ENSGALG00000006109	http://amigo.geneontology.org/amigo/term/GO:0032880
identical protein binding	Gene Ontology	GO:0042802	7	614	0.203074	0.332131	ENSGALG00000005547|ENSGALG00000027700|ENSGALG00000031105|ENSGALG00000008844|ENSGALG00000004420|ENSGALG00000008980|ENSGALG00000004224	http://amigo.geneontology.org/amigo/term/GO:0042802
positive regulation of ERK1 and ERK2 cascade	Gene Ontology	GO:0070374	2	107	0.205488	0.335296	ENSGALG00000039775|ENSGALG00000007687	http://amigo.geneontology.org/amigo/term/GO:0070374
anion transmembrane transport	Gene Ontology	GO:0098656	1	29	0.207518	0.33548	ENSGALG00000031105	http://amigo.geneontology.org/amigo/term/GO:0098656
scaffold protein binding	Gene Ontology	GO:0097110	1	29	0.207518	0.33548	ENSGALG00000007687	http://amigo.geneontology.org/amigo/term/GO:0097110
neuromuscular process controlling balance	Gene Ontology	GO:0050885	1	29	0.207518	0.33548	ENSGALG00000007371	http://amigo.geneontology.org/amigo/term/GO:0050885
receptor tyrosine kinase binding	Gene Ontology	GO:0030971	1	29	0.207518	0.33548	ENSGALG00000039775	http://amigo.geneontology.org/amigo/term/GO:0030971
receptor-mediated endocytosis	Gene Ontology	GO:0006898	1	30	0.213646	0.339891	ENSGALG00000015066	http://amigo.geneontology.org/amigo/term/GO:0006898
retrograde vesicle-mediated transport, Golgi to endoplasmic reticulum	Gene Ontology	GO:0006890	1	30	0.213646	0.339891	ENSGALG00000005622	http://amigo.geneontology.org/amigo/term/GO:0006890
cell redox homeostasis	Gene Ontology	GO:0045454	1	30	0.213646	0.339891	ENSGALG00000039363	http://amigo.geneontology.org/amigo/term/GO:0045454
negative regulation of fat cell differentiation	Gene Ontology	GO:0045599	1	30	0.213646	0.339891	ENSGALG00000040079	http://amigo.geneontology.org/amigo/term/GO:0045599
mitochondrial respiratory chain complex I	Gene Ontology	GO:0005747	1	30	0.213646	0.339891	ENSGALG00000009076	http://amigo.geneontology.org/amigo/term/GO:0005747
autophagy	Gene Ontology	GO:0006914	1	30	0.213646	0.339891	ENSGALG00000008909	http://amigo.geneontology.org/amigo/term/GO:0006914
positive regulation of cell migration	Gene Ontology	GO:0030335	2	112	0.219626	0.34409	ENSGALG00000012747|ENSGALG00000002555	http://amigo.geneontology.org/amigo/term/GO:0030335
mitochondrial respiratory chain complex I assembly	Gene Ontology	GO:0032981	1	31	0.219726	0.34409	ENSGALG00000009076	http://amigo.geneontology.org/amigo/term/GO:0032981
spliceosomal complex	Gene Ontology	GO:0005681	1	31	0.219726	0.34409	ENSGALG00000024391	http://amigo.geneontology.org/amigo/term/GO:0005681
limb development	Gene Ontology	GO:0060173	1	31	0.219726	0.34409	ENSGALG00000020582	http://amigo.geneontology.org/amigo/term/GO:0060173
electron transport chain	Gene Ontology	GO:0022900	1	31	0.219726	0.34409	ENSGALG00000039363	http://amigo.geneontology.org/amigo/term/GO:0022900
nucleus	Gene Ontology	GO:0005634	20	2144	0.221585	0.345048	ENSGALG00000004460|ENSGALG00000036971|ENSGALG00000039102|ENSGALG00000016931|ENSGALG00000038789|ENSGALG00000040079|ENSGALG00000028081|ENSGALG00000009723|ENSGALG00000007649|ENSGALG00000010653|ENSGALG00000043164|ENSGALG00000040909|ENSGALG00000035472|ENSGALG00000029996|ENSGALG00000027838|ENSGALG00000017050|ENSGALG00000006109|ENSGALG00000008909|ENSGALG00000006508|ENSGALG00000037787	http://amigo.geneontology.org/amigo/term/GO:0005634
positive regulation of apoptotic process	Gene Ontology	GO:0043065	2	113	0.222464	0.345048	ENSGALG00000006109|ENSGALG00000010320	http://amigo.geneontology.org/amigo/term/GO:0043065
signaling receptor binding	Gene Ontology	GO:0005102	2	114	0.225305	0.345048	ENSGALG00000015001|ENSGALG00000005547	http://amigo.geneontology.org/amigo/term/GO:0005102
ATPase-coupled transmembrane transporter activity	Gene Ontology	GO:0042626	1	32	0.22576	0.345048	ENSGALG00000036894	http://amigo.geneontology.org/amigo/term/GO:0042626
regulation of inflammatory response	Gene Ontology	GO:0050727	1	32	0.22576	0.345048	ENSGALG00000005547	http://amigo.geneontology.org/amigo/term/GO:0050727
negative regulation of protein phosphorylation	Gene Ontology	GO:0001933	1	32	0.22576	0.345048	ENSGALG00000024391	http://amigo.geneontology.org/amigo/term/GO:0001933
blood coagulation	Gene Ontology	GO:0007596	1	32	0.22576	0.345048	ENSGALG00000020741	http://amigo.geneontology.org/amigo/term/GO:0007596
regulation of autophagy	Gene Ontology	GO:0010506	1	32	0.22576	0.345048	ENSGALG00000008909	http://amigo.geneontology.org/amigo/term/GO:0010506
intracellular signal transduction	Gene Ontology	GO:0035556	3	211	0.228742	0.348086	ENSGALG00000029095|ENSGALG00000006109|ENSGALG00000004272	http://amigo.geneontology.org/amigo/term/GO:0035556
RNA polymerase II transcription factor binding	Gene Ontology	GO:0001085	1	33	0.231748	0.348119	ENSGALG00000040079	http://amigo.geneontology.org/amigo/term/GO:0001085
nucleic acid phosphodiester bond hydrolysis	Gene Ontology	GO:0090305	1	33	0.231748	0.348119	ENSGALG00000040909	http://amigo.geneontology.org/amigo/term/GO:0090305
insulin receptor signaling pathway	Gene Ontology	GO:0008286	1	33	0.231748	0.348119	ENSGALG00000039775	http://amigo.geneontology.org/amigo/term/GO:0008286
Rac GTPase binding	Gene Ontology	GO:0048365	1	33	0.231748	0.348119	ENSGALG00000015066	http://amigo.geneontology.org/amigo/term/GO:0048365
cellular response to interleukin-1	Gene Ontology	GO:0071347	1	33	0.231748	0.348119	ENSGALG00000024391	http://amigo.geneontology.org/amigo/term/GO:0071347
mitochondrial membrane	Gene Ontology	GO:0031966	1	33	0.231748	0.348119	ENSGALG00000008795	http://amigo.geneontology.org/amigo/term/GO:0031966
inner ear morphogenesis	Gene Ontology	GO:0042472	1	34	0.23769	0.353255	ENSGALG00000003324	http://amigo.geneontology.org/amigo/term/GO:0042472
substrate adhesion-dependent cell spreading	Gene Ontology	GO:0034446	1	34	0.23769	0.353255	ENSGALG00000015001	http://amigo.geneontology.org/amigo/term/GO:0034446
negative regulation of NF-kappaB transcription factor activity	Gene Ontology	GO:0032088	1	34	0.23769	0.353255	ENSGALG00000024391	http://amigo.geneontology.org/amigo/term/GO:0032088
cellular response to insulin stimulus	Gene Ontology	GO:0032869	1	35	0.243586	0.355972	ENSGALG00000005547	http://amigo.geneontology.org/amigo/term/GO:0032869
U2-type precatalytic spliceosome	Gene Ontology	GO:0071005	1	35	0.243586	0.355972	ENSGALG00000008857	http://amigo.geneontology.org/amigo/term/GO:0071005
negative regulation of ERK1 and ERK2 cascade	Gene Ontology	GO:0070373	1	35	0.243586	0.355972	ENSGALG00000028627	http://amigo.geneontology.org/amigo/term/GO:0070373
endocytic vesicle	Gene Ontology	GO:0030139	1	35	0.243586	0.355972	ENSGALG00000009252	http://amigo.geneontology.org/amigo/term/GO:0030139
adult locomotory behavior	Gene Ontology	GO:0008344	1	35	0.243586	0.355972	ENSGALG00000036971	http://amigo.geneontology.org/amigo/term/GO:0008344
negative regulation of protein binding	Gene Ontology	GO:0032091	1	35	0.243586	0.355972	ENSGALG00000006109	http://amigo.geneontology.org/amigo/term/GO:0032091
ruffle membrane	Gene Ontology	GO:0032587	1	36	0.249438	0.358534	ENSGALG00000005622	http://amigo.geneontology.org/amigo/term/GO:0032587
cartilage development	Gene Ontology	GO:0051216	1	36	0.249438	0.358534	ENSGALG00000003324	http://amigo.geneontology.org/amigo/term/GO:0051216
cytoplasmic stress granule	Gene Ontology	GO:0010494	1	36	0.249438	0.358534	ENSGALG00000000726	http://amigo.geneontology.org/amigo/term/GO:0010494
chromatin DNA binding	Gene Ontology	GO:0031490	1	36	0.249438	0.358534	ENSGALG00000039102	http://amigo.geneontology.org/amigo/term/GO:0031490
actin cytoskeleton reorganization	Gene Ontology	GO:0031532	1	36	0.249438	0.358534	ENSGALG00000039775	http://amigo.geneontology.org/amigo/term/GO:0031532
GABA-ergic synapse	Gene Ontology	GO:0098982	1	36	0.249438	0.358534	ENSGALG00000005696	http://amigo.geneontology.org/amigo/term/GO:0098982
cell cycle arrest	Gene Ontology	GO:0007050	1	37	0.255244	0.363892	ENSGALG00000007687	http://amigo.geneontology.org/amigo/term/GO:0007050
defense response to bacterium	Gene Ontology	GO:0042742	1	37	0.255244	0.363892	ENSGALG00000039775	http://amigo.geneontology.org/amigo/term/GO:0042742
apical part of cell	Gene Ontology	GO:0045177	1	37	0.255244	0.363892	ENSGALG00000011823	http://amigo.geneontology.org/amigo/term/GO:0045177
protein binding	Gene Ontology	GO:0005515	2	125	0.256701	0.365225	ENSGALG00000005547|ENSGALG00000009523	http://amigo.geneontology.org/amigo/term/GO:0005515
chromosome	Gene Ontology	GO:0005694	1	38	0.261006	0.368355	ENSGALG00000040909	http://amigo.geneontology.org/amigo/term/GO:0005694
p53 binding	Gene Ontology	GO:0002039	1	38	0.261006	0.368355	ENSGALG00000005872	http://amigo.geneontology.org/amigo/term/GO:0002039
chloride channel activity	Gene Ontology	GO:0005254	1	38	0.261006	0.368355	ENSGALG00000038789	http://amigo.geneontology.org/amigo/term/GO:0005254
positive regulation of neuron differentiation	Gene Ontology	GO:0045666	1	39	0.266724	0.373413	ENSGALG00000027838	http://amigo.geneontology.org/amigo/term/GO:0045666
negative regulation of protein kinase activity	Gene Ontology	GO:0006469	1	39	0.266724	0.373413	ENSGALG00000010653	http://amigo.geneontology.org/amigo/term/GO:0006469
lipid catabolic process	Gene Ontology	GO:0016042	1	39	0.266724	0.373413	ENSGALG00000009252	http://amigo.geneontology.org/amigo/term/GO:0016042
vasculogenesis	Gene Ontology	GO:0001570	1	39	0.266724	0.373413	ENSGALG00000040079	http://amigo.geneontology.org/amigo/term/GO:0001570
manganese ion binding	Gene Ontology	GO:0030145	1	40	0.272398	0.37833	ENSGALG00000040909	http://amigo.geneontology.org/amigo/term/GO:0030145
SCF ubiquitin ligase complex	Gene Ontology	GO:0019005	1	40	0.272398	0.37833	ENSGALG00000028664	http://amigo.geneontology.org/amigo/term/GO:0019005
neural crest cell migration	Gene Ontology	GO:0001755	1	40	0.272398	0.37833	ENSGALG00000002555	http://amigo.geneontology.org/amigo/term/GO:0001755
roof of mouth development	Gene Ontology	GO:0060021	1	40	0.272398	0.37833	ENSGALG00000003324	http://amigo.geneontology.org/amigo/term/GO:0060021
nuclear chromatin	Gene Ontology	GO:0000790	2	132	0.27674	0.3836	ENSGALG00000007649|ENSGALG00000010320	http://amigo.geneontology.org/amigo/term/GO:0000790
lung development	Gene Ontology	GO:0030324	1	41	0.278028	0.383681	ENSGALG00000040079	http://amigo.geneontology.org/amigo/term/GO:0030324
late endosome membrane	Gene Ontology	GO:0031902	1	41	0.278028	0.383681	ENSGALG00000005696	http://amigo.geneontology.org/amigo/term/GO:0031902
GTP binding	Gene Ontology	GO:0005525	3	235	0.278443	0.383681	ENSGALG00000026955|ENSGALG00000007652|ENSGALG00000005622	http://amigo.geneontology.org/amigo/term/GO:0005525
negative regulation of transcription by RNA polymerase II	Gene Ontology	GO:0000122	5	454	0.280357	0.385085	ENSGALG00000017050|ENSGALG00000004460|ENSGALG00000003324|ENSGALG00000040079|ENSGALG00000010320	http://amigo.geneontology.org/amigo/term/GO:0000122
modulation of chemical synaptic transmission	Gene Ontology	GO:0050804	1	42	0.283615	0.386247	ENSGALG00000037366	http://amigo.geneontology.org/amigo/term/GO:0050804
DNA duplex unwinding	Gene Ontology	GO:0032508	1	42	0.283615	0.386247	ENSGALG00000040909	http://amigo.geneontology.org/amigo/term/GO:0032508
cellular oxidant detoxification	Gene Ontology	GO:0098869	1	42	0.283615	0.386247	ENSGALG00000039363	http://amigo.geneontology.org/amigo/term/GO:0098869
magnesium ion binding	Gene Ontology	GO:0000287	2	136	0.288184	0.390947	ENSGALG00000040909|ENSGALG00000007652	http://amigo.geneontology.org/amigo/term/GO:0000287
DNA-binding transcription repressor activity, RNA polymerase II-specific	Gene Ontology	GO:0001227	2	136	0.288184	0.390947	ENSGALG00000004460|ENSGALG00000003324	http://amigo.geneontology.org/amigo/term/GO:0001227
SMAD protein signal transduction	Gene Ontology	GO:0060395	1	43	0.28916	0.391512	ENSGALG00000017050	http://amigo.geneontology.org/amigo/term/GO:0060395
pyridoxal phosphate binding	Gene Ontology	GO:0030170	1	44	0.294662	0.395899	ENSGALG00000031928	http://amigo.geneontology.org/amigo/term/GO:0030170
positive regulation of proteasomal ubiquitin-dependent protein catabolic process	Gene Ontology	GO:0032436	1	44	0.294662	0.395899	ENSGALG00000004500	http://amigo.geneontology.org/amigo/term/GO:0032436
positive regulation of protein kinase B signaling	Gene Ontology	GO:0051897	1	44	0.294662	0.395899	ENSGALG00000002555	http://amigo.geneontology.org/amigo/term/GO:0051897
response to oxidative stress	Gene Ontology	GO:0006979	1	44	0.294662	0.395899	ENSGALG00000040909	http://amigo.geneontology.org/amigo/term/GO:0006979
RNA polymerase II cis-regulatory region sequence-specific DNA binding	Gene Ontology	GO:0000978	4	354	0.29859	0.398644	ENSGALG00000010653|ENSGALG00000017050|ENSGALG00000003324|ENSGALG00000037787	http://amigo.geneontology.org/amigo/term/GO:0000978
endosome	Gene Ontology	GO:0005768	2	140	0.299609	0.398644	ENSGALG00000036894|ENSGALG00000009252	http://amigo.geneontology.org/amigo/term/GO:0005768
regulation of apoptotic process	Gene Ontology	GO:0042981	1	45	0.300122	0.398644	ENSGALG00000040909	http://amigo.geneontology.org/amigo/term/GO:0042981
cell cycle	Gene Ontology	GO:0007049	1	45	0.300122	0.398644	ENSGALG00000028664	http://amigo.geneontology.org/amigo/term/GO:0007049
protease binding	Gene Ontology	GO:0002020	1	45	0.300122	0.398644	ENSGALG00000028627	http://amigo.geneontology.org/amigo/term/GO:0002020
hematopoietic progenitor cell differentiation	Gene Ontology	GO:0002244	1	45	0.300122	0.398644	ENSGALG00000024122	http://amigo.geneontology.org/amigo/term/GO:0002244
transcription factor binding	Gene Ontology	GO:0008134	2	141	0.302461	0.40099	ENSGALG00000017050|ENSGALG00000037787	http://amigo.geneontology.org/amigo/term/GO:0008134
transcription regulator complex	Gene Ontology	GO:0005667	2	142	0.305311	0.401272	ENSGALG00000017050|ENSGALG00000028081	http://amigo.geneontology.org/amigo/term/GO:0005667
cysteine-type endopeptidase activity	Gene Ontology	GO:0004197	1	46	0.30554	0.401272	ENSGALG00000008909	http://amigo.geneontology.org/amigo/term/GO:0004197
osteoblast differentiation	Gene Ontology	GO:0001649	1	46	0.30554	0.401272	ENSGALG00000037787	http://amigo.geneontology.org/amigo/term/GO:0001649
neuromuscular junction	Gene Ontology	GO:0031594	1	46	0.30554	0.401272	ENSGALG00000015001	http://amigo.geneontology.org/amigo/term/GO:0031594
transforming growth factor beta receptor signaling pathway	Gene Ontology	GO:0007179	1	46	0.30554	0.401272	ENSGALG00000017050	http://amigo.geneontology.org/amigo/term/GO:0007179
BMP signaling pathway	Gene Ontology	GO:0030509	1	47	0.310916	0.406047	ENSGALG00000017050	http://amigo.geneontology.org/amigo/term/GO:0030509
transmembrane receptor protein tyrosine kinase activity	Gene Ontology	GO:0004714	1	47	0.310916	0.406047	ENSGALG00000002555	http://amigo.geneontology.org/amigo/term/GO:0004714
positive regulation of phosphatidylinositol 3-kinase signaling	Gene Ontology	GO:0014068	1	47	0.310916	0.406047	ENSGALG00000005547	http://amigo.geneontology.org/amigo/term/GO:0014068
protein import into nucleus	Gene Ontology	GO:0006606	1	48	0.316252	0.41148	ENSGALG00000000726	http://amigo.geneontology.org/amigo/term/GO:0006606
spindle pole	Gene Ontology	GO:0000922	1	48	0.316252	0.41148	ENSGALG00000012747	http://amigo.geneontology.org/amigo/term/GO:0000922
protein deubiquitination	Gene Ontology	GO:0016579	1	49	0.321546	0.414516	ENSGALG00000008909	http://amigo.geneontology.org/amigo/term/GO:0016579
cellular response to starvation	Gene Ontology	GO:0009267	1	49	0.321546	0.414516	ENSGALG00000040909	http://amigo.geneontology.org/amigo/term/GO:0009267
regulation of cell migration	Gene Ontology	GO:0030334	1	49	0.321546	0.414516	ENSGALG00000015001	http://amigo.geneontology.org/amigo/term/GO:0030334
catalytic step 2 spliceosome	Gene Ontology	GO:0071013	1	49	0.321546	0.414516	ENSGALG00000024391	http://amigo.geneontology.org/amigo/term/GO:0071013
GTPase activator activity	Gene Ontology	GO:0005096	2	148	0.322367	0.41481	ENSGALG00000026263|ENSGALG00000004323	http://amigo.geneontology.org/amigo/term/GO:0005096
cholesterol homeostasis	Gene Ontology	GO:0042632	1	50	0.3268	0.418017	ENSGALG00000036894	http://amigo.geneontology.org/amigo/term/GO:0042632
nuclear chromosome, telomeric region	Gene Ontology	GO:0000784	1	50	0.3268	0.418017	ENSGALG00000043164	http://amigo.geneontology.org/amigo/term/GO:0000784
protein N-terminus binding	Gene Ontology	GO:0047485	1	50	0.3268	0.418017	ENSGALG00000007687	http://amigo.geneontology.org/amigo/term/GO:0047485
Golgi apparatus	Gene Ontology	GO:0005794	5	485	0.327247	0.418017	ENSGALG00000043164|ENSGALG00000035927|ENSGALG00000005622|ENSGALG00000029996|ENSGALG00000009252	http://amigo.geneontology.org/amigo/term/GO:0005794
axon	Gene Ontology	GO:0030424	2	150	0.328031	0.418254	ENSGALG00000010958|ENSGALG00000002555	http://amigo.geneontology.org/amigo/term/GO:0030424
endosome membrane	Gene Ontology	GO:0010008	1	51	0.332013	0.42027	ENSGALG00000002555	http://amigo.geneontology.org/amigo/term/GO:0010008
GDP binding	Gene Ontology	GO:0019003	1	51	0.332013	0.42027	ENSGALG00000026955	http://amigo.geneontology.org/amigo/term/GO:0019003
SH3 domain binding	Gene Ontology	GO:0017124	1	51	0.332013	0.42027	ENSGALG00000009723	http://amigo.geneontology.org/amigo/term/GO:0017124
kinetochore	Gene Ontology	GO:0000776	1	52	0.337187	0.423753	ENSGALG00000004224	http://amigo.geneontology.org/amigo/term/GO:0000776
Wnt signaling pathway	Gene Ontology	GO:0016055	1	52	0.337187	0.423753	ENSGALG00000043164	http://amigo.geneontology.org/amigo/term/GO:0016055
positive regulation of peptidyl-serine phosphorylation	Gene Ontology	GO:0033138	1	52	0.337187	0.423753	ENSGALG00000010653	http://amigo.geneontology.org/amigo/term/GO:0033138
ubiquitin ligase complex	Gene Ontology	GO:0000151	1	52	0.337187	0.423753	ENSGALG00000004272	http://amigo.geneontology.org/amigo/term/GO:0000151
calcium ion binding	Gene Ontology	GO:0005509	4	378	0.34061	0.427288	ENSGALG00000011823|ENSGALG00000008980|ENSGALG00000002555|ENSGALG00000009601	http://amigo.geneontology.org/amigo/term/GO:0005509
actin filament	Gene Ontology	GO:0005884	1	53	0.34232	0.4279	ENSGALG00000009723	http://amigo.geneontology.org/amigo/term/GO:0005884
positive regulation of GTPase activity	Gene Ontology	GO:0043547	2	156	0.344946	0.430414	ENSGALG00000026263|ENSGALG00000004323	http://amigo.geneontology.org/amigo/term/GO:0043547
mitotic spindle	Gene Ontology	GO:0072686	1	54	0.347415	0.431954	ENSGALG00000004224	http://amigo.geneontology.org/amigo/term/GO:0072686
cellular response to tumor necrosis factor	Gene Ontology	GO:0071356	1	54	0.347415	0.431954	ENSGALG00000024391	http://amigo.geneontology.org/amigo/term/GO:0071356
Notch signaling pathway	Gene Ontology	GO:0007219	1	55	0.35247	0.435917	ENSGALG00000011823	http://amigo.geneontology.org/amigo/term/GO:0007219
multicellular organism development	Gene Ontology	GO:0007275	2	159	0.353355	0.43624	ENSGALG00000002555|ENSGALG00000009723	http://amigo.geneontology.org/amigo/term/GO:0007275
neuron projection development	Gene Ontology	GO:0031175	1	56	0.357487	0.43825	ENSGALG00000009523	http://amigo.geneontology.org/amigo/term/GO:0031175
animal organ morphogenesis	Gene Ontology	GO:0009887	1	56	0.357487	0.43825	ENSGALG00000015001	http://amigo.geneontology.org/amigo/term/GO:0009887
positive regulation of kinase activity	Gene Ontology	GO:0033674	1	56	0.357487	0.43825	ENSGALG00000002555	http://amigo.geneontology.org/amigo/term/GO:0033674
cell morphogenesis	Gene Ontology	GO:0000902	1	56	0.357487	0.43825	ENSGALG00000020582	http://amigo.geneontology.org/amigo/term/GO:0000902
negative regulation of cell population proliferation	Gene Ontology	GO:0008285	2	161	0.35894	0.439262	ENSGALG00000007687|ENSGALG00000029996	http://amigo.geneontology.org/amigo/term/GO:0008285
phosphatidylinositol binding	Gene Ontology	GO:0035091	1	57	0.362465	0.442802	ENSGALG00000009252	http://amigo.geneontology.org/amigo/term/GO:0035091
recycling endosome	Gene Ontology	GO:0055037	1	58	0.367405	0.448054	ENSGALG00000008844	http://amigo.geneontology.org/amigo/term/GO:0055037
protein homodimerization activity	Gene Ontology	GO:0042803	4	395	0.370543	0.449964	ENSGALG00000000726|ENSGALG00000012367|ENSGALG00000040909|ENSGALG00000037787	http://amigo.geneontology.org/amigo/term/GO:0042803
lipid binding	Gene Ontology	GO:0008289	1	59	0.372307	0.449964	ENSGALG00000029095	http://amigo.geneontology.org/amigo/term/GO:0008289
negative regulation of cell migration	Gene Ontology	GO:0030336	1	59	0.372307	0.449964	ENSGALG00000005696	http://amigo.geneontology.org/amigo/term/GO:0030336
protein glycosylation	Gene Ontology	GO:0006486	1	59	0.372307	0.449964	ENSGALG00000035927	http://amigo.geneontology.org/amigo/term/GO:0006486
transmembrane transport	Gene Ontology	GO:0055085	2	167	0.375591	0.452519	ENSGALG00000036894|ENSGALG00000015040	http://amigo.geneontology.org/amigo/term/GO:0055085
double-strand break repair via homologous recombination	Gene Ontology	GO:0000724	1	60	0.377171	0.452864	ENSGALG00000040909	http://amigo.geneontology.org/amigo/term/GO:0000724
proton transmembrane transport	Gene Ontology	GO:1902600	1	61	0.381998	0.457092	ENSGALG00000034099	http://amigo.geneontology.org/amigo/term/GO:1902600
ion channel binding	Gene Ontology	GO:0044325	1	61	0.381998	0.457092	ENSGALG00000012044	http://amigo.geneontology.org/amigo/term/GO:0044325
centrosome	Gene Ontology	GO:0005813	3	285	0.383969	0.457884	ENSGALG00000010298|ENSGALG00000040909|ENSGALG00000034618	http://amigo.geneontology.org/amigo/term/GO:0005813
positive regulation of canonical Wnt signaling pathway	Gene Ontology	GO:0090263	1	63	0.391541	0.462811	ENSGALG00000043164	http://amigo.geneontology.org/amigo/term/GO:0090263
negative regulation of cell growth	Gene Ontology	GO:0030308	1	63	0.391541	0.462811	ENSGALG00000012206	http://amigo.geneontology.org/amigo/term/GO:0030308
chaperone binding	Gene Ontology	GO:0051087	1	63	0.391541	0.462811	ENSGALG00000008909	http://amigo.geneontology.org/amigo/term/GO:0051087
ion transmembrane transport	Gene Ontology	GO:0034220	1	63	0.391541	0.462811	ENSGALG00000037366	http://amigo.geneontology.org/amigo/term/GO:0034220
ubiquitin protein ligase binding	Gene Ontology	GO:0031625	2	173	0.392067	0.462811	ENSGALG00000017050|ENSGALG00000008909	http://amigo.geneontology.org/amigo/term/GO:0031625
activation of GTPase activity	Gene Ontology	GO:0090630	1	64	0.396258	0.466186	ENSGALG00000012747	http://amigo.geneontology.org/amigo/term/GO:0090630
regulation of membrane potential	Gene Ontology	GO:0042391	1	64	0.396258	0.466186	ENSGALG00000031105	http://amigo.geneontology.org/amigo/term/GO:0042391
protein homooligomerization	Gene Ontology	GO:0051260	1	65	0.400938	0.467762	ENSGALG00000000726	http://amigo.geneontology.org/amigo/term/GO:0051260
calcium ion transmembrane transport	Gene Ontology	GO:0070588	1	65	0.400938	0.467762	ENSGALG00000005400	http://amigo.geneontology.org/amigo/term/GO:0070588
thiol-dependent ubiquitin-specific protease activity	Gene Ontology	GO:0004843	1	65	0.400938	0.467762	ENSGALG00000008909	http://amigo.geneontology.org/amigo/term/GO:0004843
neuron differentiation	Gene Ontology	GO:0030182	1	66	0.405583	0.471608	ENSGALG00000007687	http://amigo.geneontology.org/amigo/term/GO:0030182
late endosome	Gene Ontology	GO:0005770	1	66	0.405583	0.471608	ENSGALG00000008844	http://amigo.geneontology.org/amigo/term/GO:0005770
postsynaptic membrane	Gene Ontology	GO:0045211	1	67	0.410192	0.474602	ENSGALG00000037366	http://amigo.geneontology.org/amigo/term/GO:0045211
chloride transmembrane transport	Gene Ontology	GO:1902476	1	67	0.410192	0.474602	ENSGALG00000038789	http://amigo.geneontology.org/amigo/term/GO:1902476
heparin binding	Gene Ontology	GO:0008201	1	67	0.410192	0.474602	ENSGALG00000009601	http://amigo.geneontology.org/amigo/term/GO:0008201
collagen-containing extracellular matrix	Gene Ontology	GO:0062023	1	69	0.419304	0.484344	ENSGALG00000008980	http://amigo.geneontology.org/amigo/term/GO:0062023
nuclear envelope	Gene Ontology	GO:0005635	1	70	0.423808	0.48874	ENSGALG00000004224	http://amigo.geneontology.org/amigo/term/GO:0005635
signaling receptor activity	Gene Ontology	GO:0038023	1	71	0.428276	0.493081	ENSGALG00000037366	http://amigo.geneontology.org/amigo/term/GO:0038023
regulation of transcription, DNA-templated	Gene Ontology	GO:0006355	2	187	0.429734	0.493947	ENSGALG00000017050|ENSGALG00000008909	http://amigo.geneontology.org/amigo/term/GO:0006355
negative regulation of endopeptidase activity	Gene Ontology	GO:0010951	1	74	0.441479	0.505786	ENSGALG00000028627	http://amigo.geneontology.org/amigo/term/GO:0010951
Rab GTPase binding	Gene Ontology	GO:0017137	1	76	0.450112	0.513994	ENSGALG00000020741	http://amigo.geneontology.org/amigo/term/GO:0017137
protein dephosphorylation	Gene Ontology	GO:0006470	1	76	0.450112	0.513994	ENSGALG00000029996	http://amigo.geneontology.org/amigo/term/GO:0006470
cytokine activity	Gene Ontology	GO:0005125	1	77	0.454379	0.516422	ENSGALG00000009903	http://amigo.geneontology.org/amigo/term/GO:0005125
ATP binding	Gene Ontology	GO:0005524	8	944	0.454452	0.516422	ENSGALG00000036894|ENSGALG00000041635|ENSGALG00000007687|ENSGALG00000012321|ENSGALG00000040909|ENSGALG00000002555|ENSGALG00000006109|ENSGALG00000007652	http://amigo.geneontology.org/amigo/term/GO:0005524
calmodulin binding	Gene Ontology	GO:0005516	1	78	0.458613	0.518016	ENSGALG00000041635	http://amigo.geneontology.org/amigo/term/GO:0005516
cell population proliferation	Gene Ontology	GO:0008283	1	78	0.458613	0.518016	ENSGALG00000008909	http://amigo.geneontology.org/amigo/term/GO:0008283
integral component of membrane	Gene Ontology	GO:0016021	17	2087	0.458814	0.518016	ENSGALG00000029095|ENSGALG00000040573|ENSGALG00000011823|ENSGALG00000015040|ENSGALG00000008844|ENSGALG00000030229|ENSGALG00000020582|ENSGALG00000031105|ENSGALG00000004420|ENSGALG00000009222|ENSGALG00000035927|ENSGALG00000007631|ENSGALG00000012206|ENSGALG00000031928|ENSGALG00000009076|ENSGALG00000036894|ENSGALG00000010975	http://amigo.geneontology.org/amigo/term/GO:0016021
peptidyl-tyrosine phosphorylation	Gene Ontology	GO:0018108	1	79	0.462814	0.521691	ENSGALG00000002555	http://amigo.geneontology.org/amigo/term/GO:0018108
synapse	Gene Ontology	GO:0045202	2	200	0.463603	0.52174	ENSGALG00000036971|ENSGALG00000004420	http://amigo.geneontology.org/amigo/term/GO:0045202
protein localization to plasma membrane	Gene Ontology	GO:0072659	1	80	0.466984	0.524701	ENSGALG00000012044	http://amigo.geneontology.org/amigo/term/GO:0072659
oxidoreductase activity	Gene Ontology	GO:0016491	1	81	0.471121	0.526964	ENSGALG00000016967	http://amigo.geneontology.org/amigo/term/GO:0016491
negative regulation of gene expression	Gene Ontology	GO:0010629	1	81	0.471121	0.526964	ENSGALG00000007687	http://amigo.geneontology.org/amigo/term/GO:0010629
zinc ion binding	Gene Ontology	GO:0008270	4	453	0.471257	0.526964	ENSGALG00000043164|ENSGALG00000012367|ENSGALG00000028627|ENSGALG00000008909	http://amigo.geneontology.org/amigo/term/GO:0008270
vesicle-mediated transport	Gene Ontology	GO:0016192	1	82	0.475226	0.529711	ENSGALG00000005622	http://amigo.geneontology.org/amigo/term/GO:0016192
membrane raft	Gene Ontology	GO:0045121	1	83	0.4793	0.533403	ENSGALG00000002555	http://amigo.geneontology.org/amigo/term/GO:0045121
intracellular membrane-bounded organelle	Gene Ontology	GO:0043231	2	207	0.481355	0.534839	ENSGALG00000036894|ENSGALG00000015040	http://amigo.geneontology.org/amigo/term/GO:0043231
regulation of cell population proliferation	Gene Ontology	GO:0042127	1	87	0.495285	0.549445	ENSGALG00000039775	http://amigo.geneontology.org/amigo/term/GO:0042127
actin cytoskeleton organization	Gene Ontology	GO:0030036	1	90	0.506954	0.5615	ENSGALG00000015066	http://amigo.geneontology.org/amigo/term/GO:0030036
cytoskeleton organization	Gene Ontology	GO:0007010	1	91	0.510784	0.563957	ENSGALG00000029095	http://amigo.geneontology.org/amigo/term/GO:0007010
DNA repair	Gene Ontology	GO:0006281	1	92	0.514584	0.567258	ENSGALG00000040909	http://amigo.geneontology.org/amigo/term/GO:0006281
protein polyubiquitination	Gene Ontology	GO:0000209	1	93	0.518355	0.569621	ENSGALG00000043164	http://amigo.geneontology.org/amigo/term/GO:0000209
lamellipodium	Gene Ontology	GO:0030027	1	93	0.518355	0.569621	ENSGALG00000015066	http://amigo.geneontology.org/amigo/term/GO:0030027
protein stabilization	Gene Ontology	GO:0050821	1	95	0.525811	0.576909	ENSGALG00000008909	http://amigo.geneontology.org/amigo/term/GO:0050821
chemical synaptic transmission	Gene Ontology	GO:0007268	1	99	0.540381	0.59012	ENSGALG00000036971	http://amigo.geneontology.org/amigo/term/GO:0007268
transcription corepressor activity	Gene Ontology	GO:0003714	1	104	0.557972	0.605551	ENSGALG00000040079	http://amigo.geneontology.org/amigo/term/GO:0003714
spermatogenesis	Gene Ontology	GO:0007283	1	108	0.571563	0.619341	ENSGALG00000046180	http://amigo.geneontology.org/amigo/term/GO:0007283
actin binding	Gene Ontology	GO:0003779	1	109	0.574896	0.621029	ENSGALG00000015066	http://amigo.geneontology.org/amigo/term/GO:0003779
angiogenesis	Gene Ontology	GO:0001525	1	109	0.574896	0.621029	ENSGALG00000039775	http://amigo.geneontology.org/amigo/term/GO:0001525
nuclear membrane	Gene Ontology	GO:0031965	1	111	0.581484	0.625252	ENSGALG00000043164	http://amigo.geneontology.org/amigo/term/GO:0031965
protein domain specific binding	Gene Ontology	GO:0019904	1	111	0.581484	0.625252	ENSGALG00000012367	http://amigo.geneontology.org/amigo/term/GO:0019904
enzyme binding	Gene Ontology	GO:0019899	1	113	0.587971	0.631258	ENSGALG00000010320	http://amigo.geneontology.org/amigo/term/GO:0019899
mitochondrion	Gene Ontology	GO:0005739	4	534	0.600657	0.641924	ENSGALG00000029095|ENSGALG00000039363|ENSGALG00000007652|ENSGALG00000005696	http://amigo.geneontology.org/amigo/term/GO:0005739
ATPase activity	Gene Ontology	GO:0016887	1	119	0.606842	0.647544	ENSGALG00000036894	http://amigo.geneontology.org/amigo/term/GO:0016887
actin cytoskeleton	Gene Ontology	GO:0015629	1	122	0.615953	0.65527	ENSGALG00000010320	http://amigo.geneontology.org/amigo/term/GO:0015629
cytoskeleton	Gene Ontology	GO:0005856	1	126	0.627778	0.665825	ENSGALG00000015066	http://amigo.geneontology.org/amigo/term/GO:0005856
lysosome	Gene Ontology	GO:0005764	1	127	0.630677	0.667888	ENSGALG00000036894	http://amigo.geneontology.org/amigo/term/GO:0005764
microtubule binding	Gene Ontology	GO:0008017	1	128	0.633554	0.669921	ENSGALG00000009723	http://amigo.geneontology.org/amigo/term/GO:0008017
integral component of plasma membrane	Gene Ontology	GO:0005887	4	559	0.63667	0.672201	ENSGALG00000007371|ENSGALG00000024122|ENSGALG00000015040|ENSGALG00000002555	http://amigo.geneontology.org/amigo/term/GO:0005887
transcription coactivator activity	Gene Ontology	GO:0003713	1	131	0.642052	0.676863	ENSGALG00000003324	http://amigo.geneontology.org/amigo/term/GO:0003713
apical plasma membrane	Gene Ontology	GO:0016324	1	132	0.644842	0.677761	ENSGALG00000009252	http://amigo.geneontology.org/amigo/term/GO:0016324
receptor complex	Gene Ontology	GO:0043235	1	135	0.653081	0.684366	ENSGALG00000002555	http://amigo.geneontology.org/amigo/term/GO:0043235
cell adhesion	Gene Ontology	GO:0007155	1	135	0.653081	0.684366	ENSGALG00000009523	http://amigo.geneontology.org/amigo/term/GO:0007155
extracellular matrix	Gene Ontology	GO:0031012	1	138	0.661131	0.690733	ENSGALG00000028627	http://amigo.geneontology.org/amigo/term/GO:0031012
external side of plasma membrane	Gene Ontology	GO:0009897	1	141	0.668995	0.69687	ENSGALG00000016967	http://amigo.geneontology.org/amigo/term/GO:0009897
sequence-specific DNA binding	Gene Ontology	GO:0043565	1	146	0.681704	0.708001	ENSGALG00000037787	http://amigo.geneontology.org/amigo/term/GO:0043565
dendrite	Gene Ontology	GO:0030425	1	149	0.689096	0.714618	ENSGALG00000012367	http://amigo.geneontology.org/amigo/term/GO:0030425
endoplasmic reticulum	Gene Ontology	GO:0005783	3	470	0.712113	0.736306	ENSGALG00000000726|ENSGALG00000007687|ENSGALG00000012206	http://amigo.geneontology.org/amigo/term/GO:0005783
ubiquitin-dependent protein catabolic process	Gene Ontology	GO:0006511	1	160	0.714774	0.737967	ENSGALG00000008909	http://amigo.geneontology.org/amigo/term/GO:0006511
protein heterodimerization activity	Gene Ontology	GO:0046982	1	162	0.719211	0.741455	ENSGALG00000037787	http://amigo.geneontology.org/amigo/term/GO:0046982
RNA binding	Gene Ontology	GO:0003723	2	328	0.727041	0.748424	ENSGALG00000016967|ENSGALG00000006410	http://amigo.geneontology.org/amigo/term/GO:0003723
Golgi membrane	Gene Ontology	GO:0000139	1	172	0.740395	0.761052	ENSGALG00000007658	http://amigo.geneontology.org/amigo/term/GO:0000139
neuron projection	Gene Ontology	GO:0043005	1	178	0.752337	0.771124	ENSGALG00000041635	http://amigo.geneontology.org/amigo/term/GO:0043005
regulation of transcription by RNA polymerase II	Gene Ontology	GO:0006357	2	345	0.752397	0.771124	ENSGALG00000036894|ENSGALG00000035472	http://amigo.geneontology.org/amigo/term/GO:0006357
protein serine/threonine kinase activity	Gene Ontology	GO:0004674	1	181	0.758103	0.775836	ENSGALG00000007687	http://amigo.geneontology.org/amigo/term/GO:0004674
intracellular protein transport	Gene Ontology	GO:0006886	1	184	0.763735	0.780459	ENSGALG00000005622	http://amigo.geneontology.org/amigo/term/GO:0006886
G protein-coupled receptor signaling pathway	Gene Ontology	GO:0007186	1	186	0.767418	0.78308	ENSGALG00000026263	http://amigo.geneontology.org/amigo/term/GO:0007186
DNA-binding transcription factor activity	Gene Ontology	GO:0003700	1	188	0.771044	0.785634	ENSGALG00000017050	http://amigo.geneontology.org/amigo/term/GO:0003700
positive regulation of cell population proliferation	Gene Ontology	GO:0008284	1	190	0.774614	0.788124	ENSGALG00000007649	http://amigo.geneontology.org/amigo/term/GO:0008284
negative regulation of transcription, DNA-templated	Gene Ontology	GO:0045892	1	192	0.778128	0.788476	ENSGALG00000039775	http://amigo.geneontology.org/amigo/term/GO:0045892
protein phosphorylation	Gene Ontology	GO:0006468	1	192	0.778128	0.788476	ENSGALG00000041635	http://amigo.geneontology.org/amigo/term/GO:0006468
oxidation-reduction process	Gene Ontology	GO:0055114	2	364	0.778338	0.788476	ENSGALG00000040573|ENSGALG00000016967	http://amigo.geneontology.org/amigo/term/GO:0055114
GTPase activity	Gene Ontology	GO:0003924	1	202	0.794904	0.804094	ENSGALG00000026955	http://amigo.geneontology.org/amigo/term/GO:0003924
nucleolus	Gene Ontology	GO:0005730	2	384	0.803074	0.810017	ENSGALG00000040909|ENSGALG00000034618	http://amigo.geneontology.org/amigo/term/GO:0005730
membrane	Gene Ontology	GO:0016020	2	385	0.804245	0.810031	ENSGALG00000005547|ENSGALG00000020582	http://amigo.geneontology.org/amigo/term/GO:0016020
proteolysis	Gene Ontology	GO:0006508	1	216	0.8163	0.820991	ENSGALG00000015949	http://amigo.geneontology.org/amigo/term/GO:0006508
cell surface	Gene Ontology	GO:0009986	1	228	0.83287	0.836454	ENSGALG00000031105	http://amigo.geneontology.org/amigo/term/GO:0009986
DNA-binding transcription factor activity, RNA polymerase II-specific	Gene Ontology	GO:0000981	1	244	0.852681	0.855124	ENSGALG00000037787	http://amigo.geneontology.org/amigo/term/GO:0000981
extracellular space	Gene Ontology	GO:0005615	3	630	0.872455	0.873703	ENSGALG00000009903|ENSGALG00000008980|ENSGALG00000028627	http://amigo.geneontology.org/amigo/term/GO:0005615
metal ion binding	Gene Ontology	GO:0046872	2	630	0.959123	0.959123	ENSGALG00000029095|ENSGALG00000046180	http://amigo.geneontology.org/amigo/term/GO:0046872
